# Supplementary material for: Sunflower Hybrids and Inbred Lines Adopt Different Physiological Strategies and Proteome Responses to Cope with Water Deficit
Source: Biomolecules. 2023 Jul 12;13(7):1110. doi: 10.3390/biom13071110 (PMC10377273; doi:10.3390/biom13071110)
Supplement: Supplementary file 1 [file biomolecules-13-01110-s001.zip]

Archive with 3 entries (3 files):
- biomolecules-2390314 - Supplementary Figures 2-7.pdf
- biomolecules-2390314-supplementary.xlsx
- Fig-S1-boxprot-1211-newcolors-proteines-v3.pdf
