# Supplementary material for: Sunflower Hybrids and Inbred Lines Adopt Different Physiological Strategies and Proteome Responses to Cope with Water Deficit
Source: Biomolecules. 2023 Jul 12;13(7):1110. doi: 10.3390/biom13071110 (PMC10377273; doi:10.3390/biom13071110)
Supplement: Supplementary file 1 [file biomolecules-13-01110-s001.zip › biomolecules-2390314-supplementary.xlsx]

## Sheet: Information
Table S1. Results of tests on genotype, treatment and heterosis effects for eco-physiological traits
Table S2. Effect of genetic distance on eco-physiological traits
Table S3A. Identified proteins
Table S3B. Identified peptides
Table S4. Summary of annotations and statistics per protein
Table S5. Results of the ANOVA of protein clusters
Table S6. Distribution of functional categories among clusters
Table S7. Distances between parental lines computed according to the number of heterozygous SNP in the hybrids
Table S8. Correlation matrix of the cluster responses to WD with the cluster WW values
Table S9. Correlation of protein levels under WW conditions with component 1 of the PLS analysis of upregulated proteins under WW conditions and eco-physiological traits under WD conditions
Table S10. Parameters used for protein identification

## Sheet: Table S1
Table S1. Results of tests on genotype, treatment and heterosis effects for eco-physiological traits
	Model : G, T and GxT			Model : H, T and HxT			Mid-parent heterosis (one test per hybrid)	Heterosis x Treatment interaction (one test per hybrid)
Variables	p-value G	p-value T	p-value GxT	p-value H	P-value T	P-value HxT	No of significant hybrids	No of significant hybrids
OP_M	0.000134962	5.88069e-25	0.318076	0.00110249	6.23636e-24	0.408808	5	0
PH_rate	5.56663e-05	2.19057e-24	0.0961438	0.0664639	1.08427e-21	8.6856e-05	1	4
CDiam_rate	0.0547676	1.40516e-15	0.176049	0.0910378	2.55495e-12	0.00805609	2	1
LExp_tot	0.00564474	4.77371e-15	0.0622213	0.0016182	4.39422e-11	4.56208e-05	4	3
Transp	0.0897225	1.98107e-14	0.608494	0.0600687	4.96512e-13	0.186011	1	0
OP_Y	0.00283947	2.57837e-12	0.474996	0.000139799	3.45523e-11	0.312339	2	0
LExp_M	0.0122771	2.91609e-12	0.158628	8.36611e-08	2.58148e-09	0.000102155	2	4
OP_full_turgor_M	7.09785e-05	7.87638e-12	0.0963301	0.00491487	1.08555e-12	0.0187511	3	1
OP_full_turgor_Y	0.00119143	9.39353e-11	0.246111	0.0116417	6.07504e-12	0.0254828	0	1
LArea_tot	1.63709e-14	1.27029e-09	0.0091577	0.0311938	3.0695e-06	0.00979063	3	1
LExp_Y	0.556515	1.77788e-07	0.652186	0.135304	7.42018e-07	0.350296	1	0
CID_M	0.168852	2.18683e-07	0.586741	0.0345207	1.44677e-07	0.372604	0	0
LNo_rate	0.00610883	0.000637512	0.698484	0.0853161	0.00454512	0.166105	2	0
CID_Y	0.248794	0.00130193	0.347266	0.521172	0.00015404	0.0123065	0	0
LArea_Y	0.0176283	0.0566116	0.624086	1.33683e-05	0.0208331	0.381019	2	0
LArea_M	6.41602e-05	0.0889564	0.852586	0.00219014	0.0577917	0.414042	5	1
SLA_M	0.000238683	0.312404	0.268061	0.497703	0.0217137	0.000363534	2	1
SLA_Y	0.064212	0.974883	0.445017	0.569682	0.53563	0.105673	0	0
CDiam_start (a)	4.77195e-21	0.431129	0.0305872	0.00161992	0.909004	0.169744	12	2
PH_start	2.79908e-21	0.705017	0.987677	0.000233467	0.725787	0.926783	10	0
LNo_start	4.23593e-14	0.755353	0.902526	0.000122636	0.601863	0.561417	9	0
Total No of significant traits	13	14	1	10	14	6
G: Genotype
T: Treatment
H: Hybridity
(a)The three traits measured before the start of the treatment are in bold

## Sheet: Table S2
Table S2. Effect of genetic distance on eco-physiological traits
Variables	P-value pct-hetero	P-value treatment	P-value interaction
LExp_Y	0.648062	1.11736e-06	0.787714
LExp_M	0.549064	1.27608e-09	0.637906
LArea_Y	0.20259	0.0251514	0.0393674
LArea_M	0.702479	0.313865	0.573271
SLA_M	0.280267	0.335949	0.322158
SLA_Y	0.840784	0.433872	0.225522
OP_M	0.312347	1.13406e-10	0.326973
OP_Y	0.267393	3.25681e-09	0.769519
OP_full_turgor_M	0.0753628	0.000376557	0.968954
OP_full_turgor_Y	0.311942	8.47154e-05	0.960269
CID_M	0.369279	0.000108257	0.408587
CID_Y	0.69373	0.212433	0.12969
LExp_tot	0.08609	2.27573e-10	0.750444
LArea_tot	0.640323	0.000357568	0.677447
Transp	0.358436	3.20194e-08	0.743478
LNo_start	0.318989	NA	NA
PH_start	0.39308	NA	NA
CDiam_start	0.0130232	NA	NA
LNo_rate	0.293957	0.00340345	0.319186
PH_rate	0.68043	1.68426e-12	0.611969
CDiam_rate	0.416941	6.06605e-09	0.485668

## Sheet: Table S3A
Table S3A. Identified proteins
Column details :
	Group ID	No. of the group of proteins having peptides in common
	Sub-group ID	Protein subgroup identified with the same pool of peptides, they are indistinguishable
	Protein ID	identifier of the protein in the subgroup
	Description	Description of the identified protein
	log(E value)	E-value of the proteins, expressed en log
		Statistical data that represents the number of employees randomly present in the database.
		Calculated by the product of the evaluations of the unique peptides identified in the experiment.
	Coverage	Protein coverage rate expressed in %.
	Size	Number of amino acid in the sequence
	MW	Molecular weight of the protein expressed in kDa.
	Spectra	Number of spectra that allowed the identification of the protein
	Specific	Number of specific spectra of this protein, compared to other proteins in the group
	Uniques	Number of different sequences that allowed the identification of the protein
	Specific uniques	Number of unique and specific peptides that allowed the identification of the protein
	Uniques peptide-mod-charge	Number of unique peptide (including modification and charge) that allowed the identification of the protein
	Theoretical number of tryptic peptides	Possible number of tryptic peptide on the protein
	PAI	Protein Abondance Index
		Represents the relative abundance of the protein, it is calculated by dividing the number of observed spectra by the number of expected peptide in the protein.
	emPAI	exponentially modified protein abundance index
		Formulation : 10^(PAI)-1
	Sub-group proteins	Number of subgroups in the protein-containing group
	number of MS samples	Number of samples in which the protein is identified
Group ID	Sub-group ID	Protein ID	Description	log(E value)	Coverage	MW	size	Spectra	Specific	Uniques	Specific uniques	Uniques peptide-mod-charge	Theoretical number of tryptic peptides	PAI	emPAI	Sub-group proteins	number of MS samples
a1	a1.a1	a1.a1.a1	HanXRQCPg0580011 locus_tag=HanXRQCPg0580011 gn=HanXRQCPg0580011 len=492 chr=HanXRQCP strand=1 sp=Helianthus annuus def=Putative ribulose bisphosphate carboxylase, large subunit	-603.719	69	54.6	492	25125	5132	59	6	149	19	7.84211	6.95193e+07	9	155
a1	a1.a1	a1.a1.a2	HanXRQChr00c0702g0576841 locus_tag=HanXRQChr00c0702g0576841 gn=HanXRQChr00c0702g0576841 len=471 chr=HanXRQChr00c0702 strand=-1 sp=Helianthus annuus def=Putative ribulose bisphosphate carboxylase, large subunit	-603.719	72	52.2	471	25125	5132	59	6	149	19	7.84211	6.95193e+07	9	155
a1	a1.a1	a1.a1.a3	HanXRQChr01g0020381 locus_tag=HanXRQChr01g0020381 gn=HanXRQChr01g0020381 len=492 chr=HanXRQChr01 strand=-1 sp=Helianthus annuus def=Putative ribulose bisphosphate carboxylase, large subunit	-603.719	69	54.6	492	25125	5132	59	6	149	19	7.84211	6.95193e+07	9	155
a1	a1.a1	a1.a1.a4	HanXRQChr02g0044921 locus_tag=HanXRQChr02g0044921 gn=HanXRQChr02g0044921 len=492 chr=HanXRQChr02 strand=-1 sp=Helianthus annuus def=Putative ribulose bisphosphate carboxylase, large subunit	-603.719	69	54.6	492	25125	5132	59	6	149	19	7.84211	6.95193e+07	9	155
a1	a1.a1	a1.a1.a5	HanXRQChr07g0200981 locus_tag=HanXRQChr07g0200981 gn=HanXRQChr07g0200981 len=463 chr=HanXRQChr07 strand=-1 sp=Helianthus annuus def=Putative ribulose bisphosphate carboxylase; Ribulose bisphosphate carboxylase, large subunit	-603.719	73	51.8	463	25125	5132	59	6	149	21	7.09524	1.2452e+07	9	155
a1	a1.a1	a1.a1.a6	HanXRQChr08g0210331 locus_tag=HanXRQChr08g0210331 gn=HanXRQChr08g0210331 len=471 chr=HanXRQChr08 strand=1 sp=Helianthus annuus def=Putative ribulose bisphosphate carboxylase; Ribulose bisphosphate carboxylase, large subunit	-603.719	72	52.2	471	25125	5132	59	6	149	19	7.84211	6.95193e+07	9	155
a1	a1.a1	a1.a1.a7	HanXRQChr10g0284221 locus_tag=HanXRQChr10g0284221 gn=HanXRQChr10g0284221 len=471 chr=HanXRQChr10 strand=1 sp=Helianthus annuus def=Putative ribulose bisphosphate carboxylase; Ribulose bisphosphate carboxylase, large subunit	-603.719	72	52.2	471	25125	5132	59	6	149	19	7.84211	6.95193e+07	9	155
a1	a1.a1	a1.a1.a8	HanXRQChr10g0289241 locus_tag=HanXRQChr10g0289241 gn=HanXRQChr10g0289241 len=492 chr=HanXRQChr10 strand=1 sp=Helianthus annuus def=Putative 2,3-diketo-5-methylthiopentyl-1-phosphate enolase; Ribulose bisphosphate carboxylase, large subunit	-603.719	69	54.6	492	25125	5132	59	6	149	19	7.84211	6.95193e+07	9	155
a1	a1.a1	a1.a1.a9	HanXRQChr11g0326801 locus_tag=HanXRQChr11g0326801 gn=HanXRQChr11g0326801 len=492 chr=HanXRQChr11 strand=1 sp=Helianthus annuus def=Putative ribulose bisphosphate carboxylase; Ribulose bisphosphate carboxylase, large subunit	-603.719	69	54.6	492	25125	5132	59	6	149	19	7.84211	6.95193e+07	9	155
a1	a1.a2	a1.a2.a1	HanXRQChr10g0283531 locus_tag=HanXRQChr10g0283531 gn=RBL len=341 chr=HanXRQChr10 strand=1 sp=Helianthus annuus def=Probable ribulose bisphosphate carboxylase large chain	-474.23	77	38.3	341	17743	503	48	3	133	15	8.86667	7.35642e+08	1	155
a1	a1.a3	a1.a3.a1	HanXRQChr01g0009271 locus_tag=HanXRQChr01g0009271 gn=RBL len=332 chr=HanXRQChr01 strand=-1 sp=Helianthus annuus def=Probable ribulose bisphosphate carboxylase large chain	-147.551	36	37.2	332	6915	23	18	1	53	15	3.53333	3413.55	1	155
a1	a1.a4	a1.a4.a1	HanXRQChr09g0276281 locus_tag=HanXRQChr09g0276281 gn=HanXRQChr09g0276281 len=212 chr=HanXRQChr09 strand=1 sp=Helianthus annuus def=Putative ribulose bisphosphate carboxylase, large subunit, C-terminal	-134.523	55	23.3	212	3714	111	15	1	26	10	2.6	397.107	1	155
a1	a1.a5	a1.a5.a1	HanXRQChr05g0144461 locus_tag=HanXRQChr05g0144461 gn=HanXRQChr05g0144461 len=51 chr=HanXRQChr05 strand=1 sp=Helianthus annuus def=Putative ribulose bisphosphate carboxylase, large subunit, C-terminal	-29.7212	67	5.4	51	270	120	2	1	3	1	3	999	1	153
a1	a1.a6	a1.a6.a1	HanXRQChr04g0111811 locus_tag=HanXRQChr04g0111811 gn=HanXRQChr04g0111811 len=66 chr=HanXRQChr04 strand=1 sp=Helianthus annuus def=Putative ribulose bisphosphate carboxylase, large subunit, C-terminal	-13.6363	44	7.4	66	15	2	3	2	3	3	1	9	1	13
a2	a2.a1	a2.a1.a1	HanXRQCPg0580001 locus_tag=HanXRQCPg0580001 gn=HanXRQCPg0580001 len=613 chr=HanXRQCP strand=-1 sp=Helianthus annuus def=Putative ATPase, F1 complex, delta/epsilon subunit; ATPase, F1 complex, beta subunit; ATPase, F1 complex beta subunit/V1 complex, C-terminal; P-loop containing nucleoside triphosphate hydrolase	-489.644	85	66.1	613	11056	9021	48	37	105	29	3.62069	4174.32	7	155
a2	a2.a1	a2.a1.a2	HanXRQChr00c0702g0576851 locus_tag=HanXRQChr00c0702g0576851 gn=HanXRQChr00c0702g0576851 len=613 chr=HanXRQChr00c0702 strand=1 sp=Helianthus annuus def=Putative ATPase, F1 complex, delta/epsilon subunit; ATPase, F1 complex, beta subunit; ATP synthase subunit beta, bacterial and archaeal; ATPase, F1 complex beta subunit/V1 complex, C-terminal; P-loop containing nucleoside triphosphate hydrolase	-489.644	85	66.1	613	11056	9021	48	37	105	29	3.62069	4174.32	7	155
a2	a2.a1	a2.a1.a3	HanXRQChr01g0020391 locus_tag=HanXRQChr01g0020391 gn=HanXRQChr01g0020391 len=613 chr=HanXRQChr01 strand=1 sp=Helianthus annuus def=Putative ATPase, F1 complex, delta/epsilon subunit; ATPase, F1 complex, beta subunit; Alternate F1F0 ATPase, F1 subunit alpha; ATPase, F1 complex beta subunit/V1 complex, C-terminal; P-loop containing nucleoside triphosphate hydrolase	-489.644	85	66.1	613	11056	9021	48	37	105	29	3.62069	4174.32	7	155
a2	a2.a1	a2.a1.a4	HanXRQChr02g0044931 locus_tag=HanXRQChr02g0044931 gn=HanXRQChr02g0044931 len=613 chr=HanXRQChr02 strand=1 sp=Helianthus annuus def=Putative ATPase, F1 complex, delta/epsilon subunit; ATPase, F1 complex, beta subunit; ATPase, F1 complex beta subunit/V1 complex, C-terminal; P-loop containing nucleoside triphosphate hydrolase	-489.644	85	66.1	613	11056	9021	48	37	105	29	3.62069	4174.32	7	155
a2	a2.a1	a2.a1.a5	HanXRQChr08g0210321 locus_tag=HanXRQChr08g0210321 gn=HanXRQChr08g0210321 len=613 chr=HanXRQChr08 strand=-1 sp=Helianthus annuus def=Putative ATPase, F1 complex, delta/epsilon subunit; ATPase, F1 complex, beta subunit; Flagellar export ATPase FliI, clade 2; P-loop containing nucleoside triphosphate hydrolase	-489.644	85	66.1	613	11056	9021	48	37	105	29	3.62069	4174.32	7	155
a2	a2.a1	a2.a1.a6	HanXRQChr10g0289231 locus_tag=HanXRQChr10g0289231 gn=HanXRQChr10g0289231 len=613 chr=HanXRQChr10 strand=-1 sp=Helianthus annuus def=Putative ATPase, F1 complex, delta/epsilon subunit; ATPase, F1 complex, beta subunit; Alternate F1F0 ATPase, F1 subunit alpha; ATPase, F1 complex beta subunit/V1 complex, C-terminal; P-loop containing nucleoside triphosphate hydrolase	-489.644	85	66.1	613	11056	9021	48	37	105	29	3.62069	4174.32	7	155
a2	a2.a1	a2.a1.a7	HanXRQChr11g0326791 locus_tag=HanXRQChr11g0326791 gn=HanXRQChr11g0326791 len=613 chr=HanXRQChr11 strand=-1 sp=Helianthus annuus def=Putative ATPase, F1 complex, delta/epsilon subunit; ATPase, F1 complex, beta subunit; ATP synthase subunit beta, bacterial and archaeal; ATPase, F1 complex beta subunit/V1 complex, C-terminal; P-loop containing nucleoside triphosphate hydrolase	-489.644	85	66.1	613	11056	9021	48	37	105	29	3.62069	4174.32	7	155
a2	a2.a2	a2.a2.a1	HanXRQChr08g0212971 locus_tag=HanXRQChr08g0212971 gn=ATPBM len=552 chr=HanXRQChr08 strand=1 sp=Helianthus annuus def=Probable ATP synthase subunit beta, mitochondrial	-272.076	72	59.2	552	3633	310	28	1	46	28	1.64286	42.9397	3	155
a2	a2.a2	a2.a2.a2	HanXRQChr14g0459261 locus_tag=HanXRQChr14g0459261 gn=HanXRQChr14g0459261 len=556 chr=HanXRQChr14 strand=-1 sp=Helianthus annuus def=Putative ATPase, F1 complex, beta subunit; ATP synthase, F1 beta subunit; ATPase, F1 complex beta subunit/V1 complex, C-terminal; P-loop containing nucleoside triphosphate hydrolase	-272.076	71	59.6	556	3633	310	28	1	46	28	1.64286	42.9397	3	155
a2	a2.a2	a2.a2.a3	HanXRQChr15g0466221 locus_tag=HanXRQChr15g0466221 gn=HanXRQChr15g0466221 len=556 chr=HanXRQChr15 strand=1 sp=Helianthus annuus def=Putative ATPase, F1 complex, beta subunit; ATPase, V1 complex, subunit A; ATP synthase, F1 beta subunit; ATPase, F1 complex beta subunit/V1 complex, C-terminal; P-loop containing nucleoside triphosphate hydrolase	-272.076	71	59.6	556	3633	310	28	1	46	28	1.64286	42.9397	3	155
a2	a2.a3	a2.a3.a1	HanXRQChr17g0567081 locus_tag=HanXRQChr17g0567081 gn=HanXRQChr17g0567081 len=587 chr=HanXRQChr17 strand=1 sp=Helianthus annuus def=Putative ATPase, F1 complex, beta subunit; ATPase, F1 complex beta subunit/V1 complex, C-terminal; P-loop containing nucleoside triphosphate hydrolase	-266.594	67	63.4	587	3629	307	27	1	45	27	1.66667	45.4159	1	155
a2	a2.a4	a2.a4.a1	HanXRQChr12g0377731 locus_tag=HanXRQChr12g0377731 gn=ATPBM len=555 chr=HanXRQChr12 strand=1 sp=Helianthus annuus def=Probable ATP synthase subunit beta, mitochondrial	-272.076	71	59.7	555	3583	260	28	1	46	26	1.76923	57.7802	1	155
a2	a2.a5	a2.a5.a1	HanXRQChr00c0339g0573791 locus_tag=HanXRQChr00c0339g0573791 gn=HanXRQChr00c0339g0573791 len=133 chr=HanXRQChr00c0339 strand=-1 sp=Helianthus annuus def=Putative ATPase, F1 complex, delta/epsilon subunit	-96.2304	86	14.5	133	1977	121	10	1	21	6	3.5	3161.28	2	155
a2	a2.a5	a2.a5.a2	HanXRQChr10g0284201 locus_tag=HanXRQChr10g0284201 gn=HanXRQChr10g0284201 len=133 chr=HanXRQChr10 strand=-1 sp=Helianthus annuus def=Putative ATPase, F1 complex, delta/epsilon subunit	-96.2304	86	14.5	133	1977	121	10	1	21	6	3.5	3161.28	2	155
a3	a3.a1	a3.a1.a1	HanXRQChr10g0312801 locus_tag=HanXRQChr10g0312801 gn=RCA2 len=441 chr=HanXRQChr10 strand=-1 sp=Helianthus annuus def=Probable ribulose bisphosphate carboxylase/oxygenase activase 2, chloroplastic	-387.979	80	48.8	441	8089	1501	42	11	88	20	4.4	25117.9	1	155
a3	a3.a2	a3.a2.a1	HanXRQChr07g0201601 locus_tag=HanXRQChr07g0201601 gn=RCA len=500 chr=HanXRQChr07 strand=1 sp=Helianthus annuus def=Probable ribulose bisphosphate carboxylase/oxygenase activase, chloroplastic	-379.616	70	55.1	500	7875	1587	41	11	88	23	3.82609	6699.19	1	155
a3	a3.a3	a3.a3.a1	HanXRQChr09g0250121 locus_tag=HanXRQChr09g0250121 gn=RCA1 len=477 chr=HanXRQChr09 strand=1 sp=Helianthus annuus def=Probable ribulose bisphosphate carboxylase/oxygenase activase 1, chloroplastic	-396.505	79	52.4	477	7781	2934	44	23	87	22	3.95455	9005.28	1	155
a3	a3.a4	a3.a4.a1	HanXRQChr15g0496591 locus_tag=HanXRQChr15g0496591 gn=RCA len=516 chr=HanXRQChr15 strand=1 sp=Helianthus annuus def=Probable ribulose bisphosphate carboxylase/oxygenase activase, chloroplastic	-336.85	68	57.2	516	5904	1253	36	17	66	23	2.86957	739.568	1	155
a3	a3.a5	a3.a5.a1	HanXRQChr05g0136941 locus_tag=HanXRQChr05g0136941 gn=HanXRQChr05g0136941 len=474 chr=HanXRQChr05 strand=1 sp=Helianthus annuus def=Putative ATPase, AAA-type, core; P-loop containing nucleoside triphosphate hydrolase	-93.0553	28	52.4	474	2040	9	12	1	23	22	1.04545	10.1034	1	155
a4	a4.a1	a4.a1.a1	HanXRQChr11g0325011 locus_tag=HanXRQChr11g0325011 gn=RBS4 len=178 chr=HanXRQChr11 strand=1 sp=Helianthus annuus def=Probable ribulose bisphosphate carboxylase small chain 4, chloroplastic	-187.134	93	20.1	178	7264	3089	23	13	49	14	3.5	3161.28	2	155
a4	a4.a1	a4.a1.a2	HanXRQChr11g0325351 locus_tag=HanXRQChr11g0325351 gn=HanXRQChr11g0325351 len=178 chr=HanXRQChr11 strand=1 sp=Helianthus annuus def=Putative ribulose bisphosphate carboxylase small chain, domain; Ribulose-1,5-bisphosphate carboxylase small subunit, N-terminal; Ribulose bisphosphate carboxylase, small chain	-187.134	93	20.1	178	7264	3089	23	13	49	14	3.5	3161.28	2	155
a4	a4.a2	a4.a2.a1	HanXRQChr17g0563041 locus_tag=HanXRQChr17g0563041 gn=HanXRQChr17g0563041 len=178 chr=HanXRQChr17 strand=1 sp=Helianthus annuus def=Putative ribulose bisphosphate carboxylase small chain, domain; Ribulose-1,5-bisphosphate carboxylase small subunit, N-terminal; Ribulose bisphosphate carboxylase, small chain	-123.513	67	20	178	3502	366	15	5	26	12	2.16667	145.78	1	155
a4	a4.a3	a4.a3.a1	HanXRQChr16g0523951 locus_tag=HanXRQChr16g0523951 gn=HanXRQChr16g0523951 len=189 chr=HanXRQChr16 strand=-1 sp=Helianthus annuus def=Putative ribulose bisphosphate carboxylase small chain, domain; Ribulose-1,5-bisphosphate carboxylase small subunit, N-terminal; Ribulose bisphosphate carboxylase, small chain	-108.357	45	21.2	189	3081	612	12	6	18	11	1.63636	42.2876	1	155
a4	a4.a4	a4.a4.a1	HanXRQChr11g0325341 locus_tag=HanXRQChr11g0325341 gn=HanXRQChr11g0325341 len=123 chr=HanXRQChr11 strand=1 sp=Helianthus annuus def=Putative ribulose bisphosphate carboxylase small chain, domain; Ribulose bisphosphate carboxylase, small chain	-45.2078	41	14.3	123	2036	11	7	2	13	9	1.44444	26.8256	1	155
a5	a5.a1	a5.a1.a1	HanXRQChr13g0408831 locus_tag=HanXRQChr13g0408831 gn=PGKH len=481 chr=HanXRQChr13 strand=-1 sp=Helianthus annuus def=Probable phosphoglycerate kinase, chloroplastic	-333.941	75	50	481	6550	4888	38	30	60	29	2.06897	116.21	1	155
a5	a5.a2	a5.a2.a1	HanXRQChr05g0160531 locus_tag=HanXRQChr05g0160531 gn=PGKY len=467 chr=HanXRQChr05 strand=1 sp=Helianthus annuus def=Probable phosphoglycerate kinase, cytosolic	-170.816	56	49.8	467	2522	690	25	13	30	31	0.967742	8.28415	1	155
a5	a5.a3	a5.a3.a1	HanXRQChr11g0335611 locus_tag=HanXRQChr11g0335611 gn=HanXRQChr11g0335611 len=349 chr=HanXRQChr11 strand=-1 sp=Helianthus annuus def=Putative phosphoglycerate kinase	-165.263	69	36.5	349	1979	408	22	11	29	23	1.26087	17.2335	1	155
a6	a6.a1	a6.a1.a1	HanXRQChr06g0173861 locus_tag=HanXRQChr06g0173861 gn=GCSP len=1035 chr=HanXRQChr06 strand=-1 sp=Helianthus annuus def=Probable glycine dehydrogenase (decarboxylating), mitochondrial	-549.745	60	112.8	1035	7101	2046	52	18	99	36	2.75	561.341	1	155
a6	a6.a2	a6.a2.a1	HanXRQChr17g0538191 locus_tag=HanXRQChr17g0538191 gn=GCSPA len=1036 chr=HanXRQChr17 strand=-1 sp=Helianthus annuus def=Probable glycine dehydrogenase (decarboxylating) A, mitochondrial	-478.472	57	112.8	1036	5738	582	47	11	81	36	2.25	176.828	1	155
a6	a6.a3	a6.a3.a1	HanXRQChr13g0410471 locus_tag=HanXRQChr13g0410471 gn=HanXRQChr13g0410471 len=1035 chr=HanXRQChr13 strand=-1 sp=Helianthus annuus def=Putative glycine cleavage system P protein	-164.983	22	112.5	1035	2296	24	17	2	31	35	0.885714	6.68625	1	155
a7	a7.a1	a7.a1.a1	HanXRQChr15g0493231 locus_tag=HanXRQChr15g0493231 gn=HSP72 len=649 chr=HanXRQChr15 strand=1 sp=Helianthus annuus def=Probable heat shock cognate 70 kDa protein 2	-389.753	69	71	649	4723	742	42	8	74	22	3.36364	2309.13	1	155
a7	a7.a2	a7.a2.a1	HanXRQChr04g0107061 locus_tag=HanXRQChr04g0107061 gn=HanXRQChr04g0107061 len=648 chr=HanXRQChr04 strand=-1 sp=Helianthus annuus def=Putative heat shock protein 70 family; Heat shock protein 70kD, peptide-binding domain; Heat shock protein 70kD, C-terminal domain	-345.149	67	71	648	4000	129	40	4	62	22	2.81818	656.933	1	155
a7	a7.a3	a7.a3.a1	HanXRQChr05g0134631 locus_tag=HanXRQChr05g0134631 gn=HSP70 len=648 chr=HanXRQChr05 strand=1 sp=Helianthus annuus def=Probable heat shock protein 70	-367.04	65	70.9	648	3610	208	40	5	66	23	2.86957	739.568	1	155
a7	a7.a4	a7.a4.a1	HanXRQChr02g0044471 locus_tag=HanXRQChr02g0044471 gn=HanXRQChr02g0044471 len=652 chr=HanXRQChr02 strand=1 sp=Helianthus annuus def=Putative heat shock protein 70 family; Heat shock protein 70kD, peptide-binding domain; Heat shock protein 70kD, C-terminal domain	-334.988	59	71.2	652	3119	24	35	2	57	22	2.59091	388.86	1	155
a7	a7.a5	a7.a5.a1	HanXRQChr02g0044481 locus_tag=HanXRQChr02g0044481 gn=HanXRQChr02g0044481 len=652 chr=HanXRQChr02 strand=-1 sp=Helianthus annuus def=Probable heat shock protein 70 (Hsp 70) family protein	-337.502	59	71	652	3070	44	37	3	57	24	2.375	236.137	1	155
a7	a7.a6	a7.a6.a1	HanXRQChr05g0132631 locus_tag=HanXRQChr05g0132631 gn=HanXRQChr05g0132631 len=652 chr=HanXRQChr05 strand=-1 sp=Helianthus annuus def=Putative heat shock protein 70 family; Heat shock protein 70kD, peptide-binding domain; Heat shock protein 70kD, C-terminal domain	-319.541	59	71.2	652	2840	36	34	1	55	21	2.61905	414.956	1	155
a7	a7.a7	a7.a7.a1	HanXRQChr05g0134801 locus_tag=HanXRQChr05g0134801 gn=HSP7C len=652 chr=HanXRQChr05 strand=-1 sp=Helianthus annuus def=Probable heat shock cognate 70 kDa protein	-278.442	53	71.2	652	2746	16	29	3	50	21	2.38095	239.41	1	155
a7	a7.a8	a7.a8.a1	HanXRQChr17g0534321 locus_tag=HanXRQChr17g0534321 gn=BIP len=658 chr=HanXRQChr17 strand=1 sp=Helianthus annuus def=Probable luminal-binding protein	-202.787	43	72.3	658	1474	303	27	6	35	25	1.4	24.1189	1	155
a7	a7.a9	a7.a9.a1	HanXRQChr03g0083681 locus_tag=HanXRQChr03g0083681 gn=HanXRQChr03g0083681 len=1267 chr=HanXRQChr03 strand=-1 sp=Helianthus annuus def=Putative heat shock protein 70 family; Heat shock protein 70kD, peptide-binding domain; Heat shock protein 70kD, C-terminal domain	-182.408	22	139.8	1267	1287	116	26	5	34	51	0.666667	3.64159	1	155
a7	a7.b10	a7.b10.a1	HanXRQChr12g0357801 locus_tag=HanXRQChr12g0357801 gn=HSP70 len=655 chr=HanXRQChr12 strand=1 sp=Helianthus annuus def=Probable heat shock 70 kDa protein	-101.51	23	71.3	655	891	96	11	3	15	22	0.681818	3.80638	1	155
a7	a7.b11	a7.b11.a1	HanXRQChr13g0414961 locus_tag=HanXRQChr13g0414961 gn=HanXRQChr13g0414961 len=281 chr=HanXRQChr13 strand=1 sp=Helianthus annuus def=Putative heat shock protein 70 family; Heat shock protein 70kD, C-terminal domain	-14.1892	9	31.5	281	6	2	2	1	2	11	0.181818	0.519911	1	6
a8	a8.a1	a8.a1.a1	HanXRQChr17g0559241 locus_tag=HanXRQChr17g0559241 gn=G3PA len=400 chr=HanXRQChr17 strand=-1 sp=Helianthus annuus def=Probable glyceraldehyde-3-phosphate dehydrogenase A, chloroplastic	-243.834	74	42.4	400	4150	3121	23	18	44	16	2.75	561.341	1	155
a8	a8.a2	a8.a2.a1	HanXRQChr05g0144801 locus_tag=HanXRQChr05g0144801 gn=G3PB len=454 chr=HanXRQChr05 strand=1 sp=Helianthus annuus def=Probable glyceraldehyde-3-phosphate dehydrogenase B, chloroplastic	-292.584	63	48.1	454	3859	734	30	9	44	21	2.09524	123.52	1	155
a8	a8.a3	a8.a3.a1	HanXRQChr15g0492501 locus_tag=HanXRQChr15g0492501 gn=G3PB len=454 chr=HanXRQChr15 strand=-1 sp=Helianthus annuus def=Probable glyceraldehyde-3-phosphate dehydrogenase B, chloroplastic	-255.671	50	48.2	454	3470	345	28	7	40	21	1.90476	79.3086	1	155
a9	a9.a1	a9.a1.a1	HanXRQChr10g0282491 locus_tag=HanXRQChr10g0282491 gn=HanXRQChr10g0282491 len=660 chr=HanXRQChr10 strand=-1 sp=Helianthus annuus def=Putative ATPase, F0 complex, subunit C; ATPase, F0 complex, subunit B/B', bacterial/chloroplast; V-ATPase proteolipid subunit C-like domain; ATPase, F1 complex, alpha subunit; ATPase, type III secretion system, H+-transporting; ATP synthase subunit alpha-like domain;…	-326.034	58	72.1	660	5032	866	38	11	63	25	2.52	330.131	1	155
a9	a9.a2	a9.a2.a1	HanXRQChr00c0492g0575091 locus_tag=HanXRQChr00c0492g0575091 gn=ATPA len=508 chr=HanXRQChr00c0492 strand=-1 sp=Helianthus annuus def=Probable ATP synthase subunit alpha, chloroplastic	-276.748	58	55.4	508	4584	418	30	3	52	18	2.88889	773.264	1	155
a9	a9.a3	a9.a3.a1	HanXRQChr07g0188291 locus_tag=HanXRQChr07g0188291 gn=HanXRQChr07g0188291 len=290 chr=HanXRQChr07 strand=-1 sp=Helianthus annuus def=Putative ATP synthase alpha chain, archaea; P-loop containing nucleoside triphosphate hydrolase	-153.652	59	32.2	290	2021	1	15	1	24	10	2.4	250.189	1	155
a9	a9.a4	a9.a4.a1	HanXRQChr00c0055g0571381 locus_tag=HanXRQChr00c0055g0571381 gn=HanXRQChr00c0055g0571381 len=510 chr=HanXRQChr00c0055 strand=1 sp=Helianthus annuus def=Putative ATPase, F1 complex, alpha subunit; ATP synthase subunit beta, bacterial and archaeal; ATP synthase subunit alpha-like domain; P-loop containing nucleoside triphosphate hydrolase	-148.231	46	55.4	510	1873	398	22	7	33	23	1.43478	26.2134	2	155
a9	a9.a4	a9.a4.a2	HanXRQMTg0579551 locus_tag=HanXRQMTg0579551 gn=HanXRQMTg0579551 len=510 chr=HanXRQMT strand=-1 sp=Helianthus annuus def=Putative ATPase, F1 complex, alpha subunit; ATP synthase subunit alpha-like domain; P-loop containing nucleoside triphosphate hydrolase	-148.231	46	55.4	510	1873	398	22	7	33	23	1.43478	26.2134	2	155
a9	a9.a5	a9.a5.a1	HanXRQChr01g0013361 locus_tag=HanXRQChr01g0013361 gn=ATPAM len=452 chr=HanXRQChr01 strand=-1 sp=Helianthus annuus def=Probable ATP synthase subunit alpha, mitochondrial	-88.8769	33	49.3	452	1100	6	13	1	17	22	0.772727	4.92553	1	155
a9	a9.a6	a9.a6.a1	HanXRQChr03g0087141 locus_tag=HanXRQChr03g0087141 gn=HanXRQChr03g0087141 len=230 chr=HanXRQChr03 strand=1 sp=Helianthus annuus def=Putative ATPase, F1 complex, alpha subunit; ATP synthase subunit alpha-like domain; P-loop containing nucleoside triphosphate hydrolase	-50.1097	35	24.9	230	698	17	7	1	12	13	0.923077	7.37678	1	155
b10	b10.a1	b10.a1.a1	HanXRQChr17g0547901 locus_tag=HanXRQChr17g0547901 gn=CAH1 len=325 chr=HanXRQChr17 strand=-1 sp=Helianthus annuus def=Probable carbonic anhydrase 1	-208.184	69	34.8	325	3726	2980	19	16	40	14	2.85714	718.686	1	155
b10	b10.a2	b10.a2.a1	HanXRQChr09g0266151 locus_tag=HanXRQChr09g0266151 gn=CAHC len=317 chr=HanXRQChr09 strand=1 sp=Helianthus annuus def=Probable carbonic anhydrase, chloroplastic	-168.253	68	34.6	317	2296	1883	18	16	32	17	1.88235	75.2699	1	155
b10	b10.a3	b10.a3.a1	HanXRQChr12g0383501 locus_tag=HanXRQChr12g0383501 gn=HanXRQChr12g0383501 len=272 chr=HanXRQChr12 strand=-1 sp=Helianthus annuus def=Putative carbonic anhydrase	-110.08	60	29.6	272	838	284	11	5	18	13	1.38462	23.2446	1	155
b10	b10.a4	b10.a4.a1	HanXRQChr17g0569841 locus_tag=HanXRQChr17g0569841 gn=CAHC len=279 chr=HanXRQChr17 strand=-1 sp=Helianthus annuus def=Probable carbonic anhydrase, chloroplastic	-70.7758	37	30.5	279	649	95	8	2	13	16	0.8125	5.49382	1	155
b11	b11.a1	b11.a1.a1	HanXRQChr08g0216431 locus_tag=HanXRQChr08g0216431 gn=HanXRQChr08g0216431 len=492 chr=HanXRQChr08 strand=1 sp=Helianthus annuus def=Putative catalase haem-binding site; Catalase immune-responsive domain; Catalase core domain; Catalase, mono-functional, haem-containing; Catalase-like domain; Catalase active site	-274.349	77	56.8	492	3121	2834	28	26	48	16	3	999	1	155
b11	b11.a2	b11.a2.a1	HanXRQChr08g0216441 locus_tag=HanXRQChr08g0216441 gn=CATA len=492 chr=HanXRQChr08 strand=1 sp=Helianthus annuus def=Probable catalase	-196.435	55	56.6	492	2845	1612	22	13	33	19	1.73684	53.5559	1	155
b11	b11.a3	b11.a3.a1	HanXRQChr12g0366381 locus_tag=HanXRQChr12g0366381 gn=HanXRQChr12g0366381 len=492 chr=HanXRQChr12 strand=1 sp=Helianthus annuus def=Putative catalase haem-binding site; Catalase immune-responsive domain; Catalase core domain; Catalase, mono-functional, haem-containing; Catalase-like domain; Catalase active site	-90.3475	20	56.9	492	1234	1	10	1	16	21	0.761905	4.77969	2	155
b11	b11.a3	b11.a3.a2	HanXRQChr12g0367721 locus_tag=HanXRQChr12g0367721 gn=CATA1 len=492 chr=HanXRQChr12 strand=1 sp=Helianthus annuus def=Probable catalase isozyme 1	-90.3475	20	56.8	492	1234	1	10	1	16	21	0.761905	4.77969	2	155
b12	b12.a1	b12.a1.a1	HanXRQChr12g0374381 locus_tag=HanXRQChr12g0374381 gn=HanXRQChr12g0374381 len=369 chr=HanXRQChr12 strand=-1 sp=Helianthus annuus def=Putative alpha-hydroxy acid dehydrogenase, FMN-dependent; Aldolase-type TIM barrel	-189.014	69	40.4	369	4308	451	23	2	50	20	2.5	315.228	1	155
b12	b12.a2	b12.a2.a1	HanXRQChr13g0389801 locus_tag=HanXRQChr13g0389801 gn=HanXRQChr13g0389801 len=369 chr=HanXRQChr13 strand=1 sp=Helianthus annuus def=Putative alpha-hydroxy acid dehydrogenase, FMN-dependent; Aldolase-type TIM barrel	-187.021	69	40.4	369	4017	280	23	2	50	20	2.5	315.228	1	155
b12	b12.a3	b12.a3.a1	HanXRQChr09g0257521 locus_tag=HanXRQChr09g0257521 gn=HanXRQChr09g0257521 len=350 chr=HanXRQChr09 strand=1 sp=Helianthus annuus def=Putative alpha-hydroxy acid dehydrogenase, FMN-dependent; Aldolase-type TIM barrel	-176.701	69	38.2	350	3666	290	22	2	44	19	2.31579	205.914	1	155
b12	b12.a4	b12.a4.a1	HanXRQChr16g0525731 locus_tag=HanXRQChr16g0525731 gn=HanXRQChr16g0525731 len=348 chr=HanXRQChr16 strand=-1 sp=Helianthus annuus def=Probable aldolase-type TIM barrel family protein	-31.2739	15	38	348	814	1	4	1	12	19	0.631579	3.28133	1	155
b13	b13.a1	b13.a1.a1	HanXRQChr08g0235061 locus_tag=HanXRQChr08g0235061 gn=CLPAB len=889 chr=HanXRQChr08 strand=1 sp=Helianthus annuus def=Probable ATP-dependent Clp protease ATP-binding subunit ClpA homolog CD4B, chloroplastic	-457.536	64	98.6	889	4648	647	55	7	78	38	2.05263	111.884	1	155
b13	b13.a2	b13.a2.a1	HanXRQChr16g0498881 locus_tag=HanXRQChr16g0498881 gn=HanXRQChr16g0498881 len=927 chr=HanXRQChr16 strand=-1 sp=Helianthus annuus def=Putative clpA/B family; UVR domain; P-loop containing nucleoside triphosphate hydrolase; ClpA/B, conserved site 2	-335.066	44	102.9	927	3307	3	43	2	63	41	1.53659	33.4021	1	155
b13	b13.a3	b13.a3.a1	HanXRQChr02g0035741 locus_tag=HanXRQChr02g0035741 gn=HanXRQChr02g0035741 len=902 chr=HanXRQChr02 strand=1 sp=Helianthus annuus def=Putative clpA/B family; UVR domain; ATP-dependent Clp protease ATP-binding subunit ClpA; P-loop containing nucleoside triphosphate hydrolase; ClpA/B, conserved site 2	-232.878	33	100.2	902	3078	147	29	2	42	41	1.02439	9.57768	1	155
b13	b13.a4	b13.a4.a1	HanXRQChr07g0199481 locus_tag=HanXRQChr07g0199481 gn=APG6 len=981 chr=HanXRQChr07 strand=-1 sp=Helianthus annuus def=Probable casein lytic proteinase B3	-200.36	42	110	981	483	89	32	9	35	44	0.795455	5.24388	1	139
b13	b13.a5	b13.a5.a1	HanXRQChr14g0448701 locus_tag=HanXRQChr14g0448701 gn=CLPB2 len=976 chr=HanXRQChr14 strand=1 sp=Helianthus annuus def=Probable chaperone protein ClpB 2	-144.731	29	109.5	976	395	1	24	1	27	45	0.6	2.98107	1	137
b13	b13.a6	b13.a6.a1	HanXRQChr09g0270211 locus_tag=HanXRQChr09g0270211 gn=CLPB len=912 chr=HanXRQChr09 strand=-1 sp=Helianthus annuus def=Probable chaperone protein ClpB	-163.054	30	101	912	354	59	21	2	24	35	0.685714	3.84969	1	102
b13	b13.a7	b13.a7.a1	HanXRQChr16g0502371 locus_tag=HanXRQChr16g0502371 gn=ATHSP101 len=912 chr=HanXRQChr16 strand=1 sp=Helianthus annuus def=Probable heat shock protein 101	-162.645	31	101	912	331	36	22	3	25	35	0.714286	4.17947	1	101
b13	b13.a8	b13.a8.a1	HanXRQChr09g0274331 locus_tag=HanXRQChr09g0274331 gn=CLPD1 len=750 chr=HanXRQChr09 strand=-1 sp=Helianthus annuus def=Probable chaperone protein ClpD1, chloroplastic	-13.2774	4	82.1	750	157	10	2	1	2	34	0.0588235	0.145048	1	146
b13	b13.a9	b13.a9.a1	HanXRQChr07g0199241 locus_tag=HanXRQChr07g0199241 gn=HSP98.7 len=976 chr=HanXRQChr07 strand=-1 sp=Helianthus annuus def=Probable casein lytic proteinase B4	-38.8509	8	109.1	976	103	3	7	3	8	49	0.163265	0.456348	1	74
b14	b14.a1	b14.a1.a1	HanXRQChr03g0061571 locus_tag=HanXRQChr03g0061571 gn=GLU1 len=1617 chr=HanXRQChr03 strand=-1 sp=Helianthus annuus def=Probable glutamate synthase 1	-595.664	56	176.7	1617	5459		71		104	71	1.46479	28.1601	1	155
b15	b15.a1	b15.a1.a1	HanXRQChr16g0532531 locus_tag=HanXRQChr16g0532531 gn=HanXRQChr16g0532531 len=736 chr=HanXRQChr16 strand=1 sp=Helianthus annuus def=Putative transketolase, bacterial-like; Transketolase, C-terminal/Pyruvate-ferredoxin oxidoreductase, domain II; Thiamin diphosphate-binding fold	-324.36	55	79.4	736	5201	3215	35	21	61	27	2.25926	180.66	1	155
b15	b15.a2	b15.a2.a1	HanXRQChr04g0122721 locus_tag=HanXRQChr04g0122721 gn=TKTC len=743 chr=HanXRQChr04 strand=1 sp=Helianthus annuus def=Probable transketolase, chloroplastic	-175.654	41	80.1	743	2174	188	23	9	38	26	1.46154	27.9427	1	155
b16	b16.a1	b16.a1.a1	HanXRQChr13g0398861 locus_tag=HanXRQChr13g0398861 gn=HanXRQChr13g0398861 len=1649 chr=HanXRQChr13 strand=-1 sp=Helianthus annuus def=Putative cobalamin-independent methionine synthase	-463.289	38	183.3	1649	4439	1958	52	29	72	72	1	9	1	155
b16	b16.a2	b16.a2.a1	HanXRQChr14g0453101 locus_tag=HanXRQChr14g0453101 gn=METE2 len=832 chr=HanXRQChr14 strand=1 sp=Helianthus annuus def=Probable 5-methyltetrahydropteroyltriglutamate--homocysteine methyltransferase 2	-335.145	62	92.3	832	3333	325	40	10	56	35	1.6	38.8107	1	155
b16	b16.a3	b16.a3.a1	HanXRQChr07g0197131 locus_tag=HanXRQChr07g0197131 gn=HanXRQChr07g0197131 len=755 chr=HanXRQChr07 strand=-1 sp=Helianthus annuus def=Putative cobalamin-independent methionine synthase	-275.436	56	83.5	755	3013	45	34	5	47	33	1.42424	25.5609	1	155
b17	b17.a1	b17.a1.a1	HanXRQChr14g0445181 locus_tag=HanXRQChr14g0445181 gn=MDHG len=352 chr=HanXRQChr14 strand=1 sp=Helianthus annuus def=Probable malate dehydrogenase, glyoxysomal	-182.494	73	37.2	352	2419	1853	20	15	34	13	2.61538	411.463	1	155
b17	b17.a2	b17.a2.a1	HanXRQChr10g0304821 locus_tag=HanXRQChr10g0304821 gn=MDHM len=344 chr=HanXRQChr10 strand=-1 sp=Helianthus annuus def=Probable malate dehydrogenase, mitochondrial	-129.902	51	35.8	344	1858	248	14	2	24	10	2.4	250.189	1	155
b17	b17.a3	b17.a3.a1	HanXRQChr12g0373491 locus_tag=HanXRQChr12g0373491 gn=MDHM len=347 chr=HanXRQChr12 strand=1 sp=Helianthus annuus def=Probable malate dehydrogenase, mitochondrial	-133.297	50	36.1	347	1728	118	15	3	24	10	2.4	250.189	1	155
b17	b17.a4	b17.a4.a1	HanXRQChr12g0377171 locus_tag=HanXRQChr12g0377171 gn=MDHG len=358 chr=HanXRQChr12 strand=1 sp=Helianthus annuus def=Probable malate dehydrogenase, glyoxysomal	-74.7931	28	37.6	358	903	134	10	2	14	15	0.933333	7.57696	1	155
b17	b17.a5	b17.a5.a1	HanXRQChr02g0043601 locus_tag=HanXRQChr02g0043601 gn=HanXRQChr02g0043601 len=373 chr=HanXRQChr02 strand=-1 sp=Helianthus annuus def=Putative malate dehydrogenase, active site; L-lactate/malate dehydrogenase	-82.9057	36	39.5	373	886	238	10	4	15	16	0.9375	7.65964	1	155
b17	b17.a6	b17.a6.a1	HanXRQChr09g0270821 locus_tag=HanXRQChr09g0270821 gn=MDH len=381 chr=HanXRQChr09 strand=1 sp=Helianthus annuus def=Probable malate dehydrogenase	-78.081	43	40.7	381	426	58	11	7	15	18	0.833333	5.81292	1	154
b18	b18.a1	b18.a1.a1	HanXRQChr14g0441641 locus_tag=HanXRQChr14g0441641 gn=HanXRQChr14g0441641 len=397 chr=HanXRQChr14 strand=1 sp=Helianthus annuus def=Putative fructose-bisphosphate aldolase, class-I; Aldolase-type TIM barrel; Fructose-bisphosphate aldolase class-I active site	-260.807	59	42.5	397	3217	668	28	5	48	17	2.82353	665.085	1	155
b18	b18.a2	b18.a2.a1	HanXRQChr16g0531101 locus_tag=HanXRQChr16g0531101 gn=HanXRQChr16g0531101 len=396 chr=HanXRQChr16 strand=-1 sp=Helianthus annuus def=Putative fructose-bisphosphate aldolase, class-I; Aldolase-type TIM barrel; Fructose-bisphosphate aldolase class-I active site	-263.356	57	42.4	396	2956	452	27	4	46	17	2.70588	507.022	1	155
b18	b18.a3	b18.a3.a1	HanXRQChr13g0414711 locus_tag=HanXRQChr13g0414711 gn=FBA1 len=398 chr=HanXRQChr13 strand=-1 sp=Helianthus annuus def=Probable fructose-bisphosphate aldolase 1	-247.618	59	42.7	398	2923	1418	26	9	41	19	2.15789	142.845	1	155
b18	b18.a4	b18.a4.a1	HanXRQChr16g0529531 locus_tag=HanXRQChr16g0529531 gn=HanXRQChr16g0529531 len=392 chr=HanXRQChr16 strand=-1 sp=Helianthus annuus def=Probable aldolase superfamily protein	-32.3307	14	42.5	392	141	29	5	1	6	16	0.375	1.37137	1	95
b18	b18.a5	b18.a5.a1	HanXRQChr17g0567101 locus_tag=HanXRQChr17g0567101 gn=HanXRQChr17g0567101 len=392 chr=HanXRQChr17 strand=1 sp=Helianthus annuus def=Putative fructose-bisphosphate aldolase, class-I; Aldolase-type TIM barrel; Fructose-bisphosphate aldolase class-I active site	-29.5463	14	42.4	392	117	5	5	1	5	17	0.294118	0.968419	1	85
b19	b19.a1	b19.a1.a1	HanXRQChr03g0082041 locus_tag=HanXRQChr03g0082041 gn=HanXRQChr03g0082041 len=405 chr=HanXRQChr03 strand=1 sp=Helianthus annuus def=Putative phosphoribulokinase; P-loop containing nucleoside triphosphate hydrolase	-198.569	68	44.5	405	3123	1067	24	7	40	20	2	99	1	155
b19	b19.a2	b19.a2.a1	HanXRQChr13g0404801 locus_tag=HanXRQChr13g0404801 gn=PRK len=407 chr=HanXRQChr13 strand=-1 sp=Helianthus annuus def=Probable phosphoribulokinase	-214.432	62	45.1	407	2855	860	25	9	37	21	1.7619	56.7969	1	155
b19	b19.a3	b19.a3.a1	HanXRQChr02g0050031 locus_tag=HanXRQChr02g0050031 gn=KPPR len=402 chr=HanXRQChr02 strand=-1 sp=Helianthus annuus def=Probable phosphoribulokinase, chloroplastic	-179.67	63	44.4	402	2521	681	21	10	37	19	1.94737	87.5867	1	155
b20	b20.a1	b20.a1.a1	HanXRQChr07g0200311 locus_tag=HanXRQChr07g0200311 gn=PSBO len=329 chr=HanXRQChr07 strand=-1 sp=Helianthus annuus def=Probable oxygen-evolving enhancer protein 1, chloroplastic	-250.427	63	34.6	329	3058	1960	25	16	37	18	2.05556	112.646	1	155
b20	b20.a2	b20.a2.a1	HanXRQChr09g0264371 locus_tag=HanXRQChr09g0264371 gn=PSBO len=324 chr=HanXRQChr09 strand=-1 sp=Helianthus annuus def=Probable oxygen-evolving enhancer protein 1, chloroplastic	-206.33	65	34.1	324	3002	1904	21	12	32	18	1.77778	58.9484	1	155
b21	b21.a1	b21.a1.a1	HanXRQChr04g0117261 locus_tag=HanXRQChr04g0117261 gn=CB22 len=233 chr=HanXRQChr04 strand=1 sp=Helianthus annuus def=Probable chlorophyll a-b binding protein AB80, chloroplastic	-163.25	75	24.9	233	2523	299	16	4	35	5	7	9999999	3	155
b21	b21.a1	b21.a1.a2	HanXRQChr15g0480481 locus_tag=HanXRQChr15g0480481 gn=CB25 len=266 chr=HanXRQChr15 strand=1 sp=Helianthus annuus def=Probable chlorophyll a-b binding protein 50, chloroplastic	-163.25	65	28	266	2523	299	16	4	35	7	5	99999	3	155
b21	b21.a1	b21.a1.a3	HanXRQChr17g0564341 locus_tag=HanXRQChr17g0564341 gn=HanXRQChr17g0564341 len=265 chr=HanXRQChr17 strand=-1 sp=Helianthus annuus def=Putative chlorophyll A-B binding protein; Chlorophyll a/b binding protein domain	-163.25	66	28	265	2523	299	16	4	35	7	5	99999	3	155
b21	b21.a2	b21.a2.a1	HanXRQChr01g0015591 locus_tag=HanXRQChr01g0015591 gn=CB22 len=264 chr=HanXRQChr01 strand=-1 sp=Helianthus annuus def=Probable chlorophyll a-b binding protein 21, chloroplastic	-144.301	66	27.8	264	2520	296	14	2	33	7	4.71429	51793.7	1	155
b21	b21.a3	b21.a3.a1	HanXRQChr03g0075231 locus_tag=HanXRQChr03g0075231 gn=CB23 len=265 chr=HanXRQChr03 strand=-1 sp=Helianthus annuus def=Probable chlorophyll a-b binding protein 36, chloroplastic	-119.676	64	28.6	265	2020	1360	12	9	24	9	2.66667	463.159	1	155
b21	b21.a4	b21.a4.a1	HanXRQChr17g0555601 locus_tag=HanXRQChr17g0555601 gn=CB2A len=267 chr=HanXRQChr17 strand=1 sp=Helianthus annuus def=Probable chlorophyll a-b binding protein, chloroplastic	-111.226	65	28.3	267	1314	4	13	3	24	6	4	9999	1	155
b21	b21.a5	b21.a5.a1	HanXRQChr08g0234291 locus_tag=HanXRQChr08g0234291 gn=LHCB3 len=265 chr=HanXRQChr08 strand=1 sp=Helianthus annuus def=Probable light-harvesting chlorophyll B-binding protein 3	-70.3948	43	28.6	265	1207	153	7	2	14	8	1.75	55.2341	1	155
b21	b21.a6	b21.a6.a1	HanXRQChr15g0480461 locus_tag=HanXRQChr15g0480461 gn=HanXRQChr15g0480461 len=160 chr=HanXRQChr15 strand=-1 sp=Helianthus annuus def=Putative chlorophyll A-B binding protein; Chlorophyll a/b binding protein domain	-91.3886	68	16.9	160	1201	42	10	3	19	3	6.33333	2.15443e+06	1	155
b21	b21.a7	b21.a7.a1	HanXRQChr15g0494511 locus_tag=HanXRQChr15g0494511 gn=CB23 len=264 chr=HanXRQChr15 strand=-1 sp=Helianthus annuus def=Probable chlorophyll a-b binding protein 13, chloroplastic	-67.5113	43	28.4	264	1149	95	7	2	15	7	2.14286	137.95	1	155
b22	b22.a1	b22.a1.a1	HanXRQChr12g0359481 locus_tag=HanXRQChr12g0359481 gn=GLNA2 len=502 chr=HanXRQChr12 strand=1 sp=Helianthus annuus def=Probable glutamine synthetase, chloroplastic	-204.624	49	55.3	502	2808	1050	21	7	41	17	2.41176	257.086	1	155
b22	b22.a2	b22.a2.a1	HanXRQChr10g0310191 locus_tag=HanXRQChr10g0310191 gn=HanXRQChr10g0310191 len=418 chr=HanXRQChr10 strand=-1 sp=Helianthus annuus def=Putative glutamine synthetase type I; Glutamine synthetase, N-terminal conserved site; Glutamine synthetase, glycine-rich site	-209.327	58	45.7	418	2752	871	21	6	37	15	2.46667	291.864	1	155
b22	b22.a3	b22.a3.a1	HanXRQChr14g0444781 locus_tag=HanXRQChr14g0444781 gn=GLNA len=357 chr=HanXRQChr14 strand=-1 sp=Helianthus annuus def=Probable glutamine synthetase	-79.9201	39	39.2	357	591	40	9	3	12	12	1	9	1	155
b22	b22.a4	b22.a4.a1	HanXRQChr16g0532801 locus_tag=HanXRQChr16g0532801 gn=HanXRQChr16g0532801 len=354 chr=HanXRQChr16 strand=1 sp=Helianthus annuus def=Putative glutamine synthetase, type III; Glutamine synthetase, N-terminal conserved site; Glutamine synthetase, glycine-rich site	-71.382	35	38.8	354	502	81	10	2	12	12	1	9	1	155
b22	b22.a5	b22.a5.a1	HanXRQChr15g0482901 locus_tag=HanXRQChr15g0482901 gn=HanXRQChr15g0482901 len=385 chr=HanXRQChr15 strand=1 sp=Helianthus annuus def=Putative glutamine synthetase, type III; Glutamine synthetase, N-terminal conserved site; Glutamine synthetase, glycine-rich site	-60.266	30	42.6	385	438	203	8	2	9	15	0.6	2.98107	1	155
b22	b22.a6	b22.a6.a1	HanXRQChr07g0191891 locus_tag=HanXRQChr07g0191891 gn=HanXRQChr07g0191891 len=357 chr=HanXRQChr07 strand=-1 sp=Helianthus annuus def=Putative glutamine synthetase, type III; Glutamine synthetase, N-terminal conserved site; Glutamine synthetase, glycine-rich site	-50.6883	27	39.3	357	378	13	5	1	6	11	0.545455	2.51119	1	150
b23	b23.a1	b23.a1.a1	HanXRQChr11g0324441 locus_tag=HanXRQChr11g0324441 gn=GLYM1 len=517 chr=HanXRQChr11 strand=-1 sp=Helianthus annuus def=Probable serine hydroxymethyltransferase 1, mitochondrial	-296.568	78	57	517	4296	3130	37	28	63	24	2.625	420.697	1	155
b23	b23.a2	b23.a2.a1	HanXRQChr05g0163671 locus_tag=HanXRQChr05g0163671 gn=SHM2 len=502 chr=HanXRQChr05 strand=-1 sp=Helianthus annuus def=Probable serine hydroxymethyltransferase 2	-148.864	52	55.6	502	1413	247	22	13	30	27	1.11111	11.9155	1	155
b24	b24.a1	b24.a1.a1	HanXRQChr15g0485591 locus_tag=HanXRQChr15g0485591 gn=FENR1 len=367 chr=HanXRQChr15 strand=1 sp=Helianthus annuus def=Probable ferredoxin--NADP reductase, leaf isozyme, chloroplastic	-223.509	70	40.9	367	2972	2123	25	16	42	14	3	999	1	155
b24	b24.a2	b24.a2.a1	HanXRQChr16g0531381 locus_tag=HanXRQChr16g0531381 gn=FENR1 len=366 chr=HanXRQChr16 strand=-1 sp=Helianthus annuus def=Probable ferredoxin--NADP reductase, leaf-type isozyme, chloroplastic	-177.549	59	40.9	366	2401	1552	20	11	36	14	2.57143	371.759	1	155
b25	b25.a1	b25.a1.a1	HanXRQChr10g0313581 locus_tag=HanXRQChr10g0313581 gn=CPN60B len=601 chr=HanXRQChr10 strand=-1 sp=Helianthus annuus def=Probable chaperonin 60 beta	-342.93	67	63.7	601	3775	2310	38	23	54	27	2	99	1	155
b25	b25.a2	b25.a2.a1	HanXRQChr03g0092611 locus_tag=HanXRQChr03g0092611 gn=HanXRQChr03g0092611 len=599 chr=HanXRQChr03 strand=-1 sp=Helianthus annuus def=Putative chaperonin Cpn60/TCP-1 family; GroEL-like apical domain; GroEL-like equatorial domain	-201.781	45	63.2	599	1835	443	25	9	33	28	1.17857	14.0859	1	155
b25	b25.a3	b25.a3.a1	HanXRQChr14g0437191 locus_tag=HanXRQChr14g0437191 gn=RUBB len=605 chr=HanXRQChr14 strand=1 sp=Helianthus annuus def=Probable ruBisCO large subunit-binding protein subunit beta, chloroplastic	-205.062	50	64.3	605	1750	73	26	7	36	28	1.28571	18.307	1	155
b26	b26.a1	b26.a1.a1	HanXRQChr17g0556391 locus_tag=HanXRQChr17g0556391 gn=TPIC len=324 chr=HanXRQChr17 strand=1 sp=Helianthus annuus def=Probable triosephosphate isomerase, chloroplastic	-206.271	68	34.3	324	2095	679	23	7	33	16	2.0625	114.478	1	155
b26	b26.a2	b26.a2.a1	HanXRQChr13g0389071 locus_tag=HanXRQChr13g0389071 gn=HanXRQChr13g0389071 len=310 chr=HanXRQChr13 strand=-1 sp=Helianthus annuus def=Putative triosephosphate isomerase; Aldolase-type TIM barrel	-167.243	67	32.9	310	1658	242	19	3	26	15	1.73333	53.117	1	155
b26	b26.a3	b26.a3.a1	HanXRQChr14g0428971 locus_tag=HanXRQChr14g0428971 gn=HanXRQChr14g0428971 len=251 chr=HanXRQChr14 strand=1 sp=Helianthus annuus def=Putative triosephosphate isomerase; Aldolase-type TIM barrel	-166.367	91	26.7	251	1559	517	17	7	27	12	2.25	176.828	1	155
b26	b26.a4	b26.a4.a1	HanXRQChr06g0184891 locus_tag=HanXRQChr06g0184891 gn=TPIS len=253 chr=HanXRQChr06 strand=1 sp=Helianthus annuus def=Probable triosephosphate isomerase, cytosolic	-144.354	83	26.9	253	1473	431	16	6	28	12	2.33333	214.443	1	155
b27	b27.a1	b27.a1.a1	HanXRQChr16g0504721 locus_tag=HanXRQChr16g0504721 gn=EFTUA len=482 chr=HanXRQChr16 strand=1 sp=Helianthus annuus def=Probable elongation factor TuA, chloroplastic	-303.526	71	51.9	482	3798	3674	28	27	55	21	2.61905	414.956	1	155
b27	b27.a2	b27.a2.a1	HanXRQChr02g0046671 locus_tag=HanXRQChr02g0046671 gn=HanXRQChr02g0046671 len=451 chr=HanXRQChr02 strand=-1 sp=Helianthus annuus def=Putative translation elongation factor EFTu/EF1A, bacterial/organelle; Translation initiation factor 2, gamma subunit; P-loop containing nucleoside triphosphate hydrolase; Tr-type G domain, conserved site	-100.454	39	48.9	451	616	35	12	1	15	21	0.714286	4.17947	1	155
b27	b27.a3	b27.a3.a1	HanXRQChr01g0002451 locus_tag=HanXRQChr01g0002451 gn=HanXRQChr01g0002451 len=451 chr=HanXRQChr01 strand=-1 sp=Helianthus annuus def=Probable GTP binding Elongation factor Tu family protein	-100.392	39	48.9	451	585	4	12	1	15	21	0.714286	4.17947	1	155
b28	b28.a1	b28.a1.a1	HanXRQChr08g0208091 locus_tag=HanXRQChr08g0208091 gn=AOAT2 len=481 chr=HanXRQChr08 strand=1 sp=Helianthus annuus def=Probable alanine-2-oxoglutarate aminotransferase 2	-332.715	77	53.1	481	4165		36		70	22	3.18182	1518.91	1	155
b29	b29.a1	b29.a1.a1	HanXRQChr15g0488011 locus_tag=HanXRQChr15g0488011 gn=ALF1 len=357 chr=HanXRQChr15 strand=-1 sp=Helianthus annuus def=Probable fructose-bisphosphate aldolase, cytoplasmic isozyme 1	-227.321	78	37.9	357	2420	2181	21	18	30	15	2	99	1	155
b29	b29.a2	b29.a2.a1	HanXRQChr01g0028911 locus_tag=HanXRQChr01g0028911 gn=HanXRQChr01g0028911 len=358 chr=HanXRQChr01 strand=1 sp=Helianthus annuus def=Probable aldolase superfamily protein	-186.661	62	38.3	358	1741	744	23	12	33	16	2.0625	114.478	1	155
b29	b29.a3	b29.a3.a1	HanXRQChr14g0432581 locus_tag=HanXRQChr14g0432581 gn=HanXRQChr14g0432581 len=357 chr=HanXRQChr14 strand=1 sp=Helianthus annuus def=Probable aldolase superfamily protein	-136.617	39	38.5	357	1216	219	15	4	20	16	1.25	16.7828	1	155
b30	b30.a1	b30.a1.a1	HanXRQChr04g0099261 locus_tag=HanXRQChr04g0099261 gn=PSBP len=259 chr=HanXRQChr04 strand=1 sp=Helianthus annuus def=Probable oxygen-evolving enhancer protein 2, chloroplastic	-168.17	57	27.7	259	2994	1139	16	7	28	13	2.15385	141.51	1	155
b30	b30.a2	b30.a2.a1	HanXRQChr06g0171591 locus_tag=HanXRQChr06g0171591 gn=PSBP len=263 chr=HanXRQChr06 strand=-1 sp=Helianthus annuus def=Probable oxygen-evolving enhancer protein 2, chloroplastic	-155.831	56	28	263	2897	1045	16	9	28	14	2	99	1	155
b30	b30.a3	b30.a3.a1	HanXRQChr05g0129681 locus_tag=HanXRQChr05g0129681 gn=PSBP len=254 chr=HanXRQChr05 strand=1 sp=Helianthus annuus def=Probable oxygen-evolving enhancer protein 2, chloroplastic	-66.4768	24	27.4	254	175	18	7	3	10	12	0.833333	5.81292	1	145
b31	b31.a1	b31.a1.a1	HanXRQChr09g0272941 locus_tag=HanXRQChr09g0272941 gn=HanXRQChr09g0272941 len=338 chr=HanXRQChr09 strand=1 sp=Helianthus annuus def=Putative glyceraldehyde/Erythrose phosphate dehydrogenase family	-211.132	82	36.6	338	2601	843	22	8	35	13	2.69231	491.388	1	155
b31	b31.a2	b31.a2.a1	HanXRQChr08g0207371 locus_tag=HanXRQChr08g0207371 gn=HanXRQChr08g0207371 len=341 chr=HanXRQChr08 strand=1 sp=Helianthus annuus def=Putative glyceraldehyde/Erythrose phosphate dehydrogenase family	-177.861	71	36.8	341	1702	434	21	5	30	12	2.5	315.228	1	155
b31	b31.a3	b31.a3.a1	HanXRQChr17g0540201 locus_tag=HanXRQChr17g0540201 gn=GAPC-2 len=341 chr=HanXRQChr17 strand=-1 sp=Helianthus annuus def=Probable glyceraldehyde-3-phosphate dehydrogenase C2	-144.291	53	37	341	1656	69	18	3	28	14	2	99	1	155
b31	b31.a4	b31.a4.a1	HanXRQChr16g0497871 locus_tag=HanXRQChr16g0497871 gn=G3PC len=337 chr=HanXRQChr16 strand=-1 sp=Helianthus annuus def=Probable glyceraldehyde-3-phosphate dehydrogenase, cytosolic	-157.544	68	36.5	337	1634	22	19	5	26	12	2.16667	145.78	1	155
b31	b31.a5	b31.a5.a1	HanXRQChr12g0372271 locus_tag=HanXRQChr12g0372271 gn=G3PC len=340 chr=HanXRQChr12 strand=1 sp=Helianthus annuus def=Probable glyceraldehyde-3-phosphate dehydrogenase, cytosolic	-167.071	64	36.7	340	1618	207	20	2	31	12	2.58333	382.119	1	155
b31	b31.a6	b31.a6.a1	HanXRQChr11g0321921 locus_tag=HanXRQChr11g0321921 gn=HanXRQChr11g0321921 len=420 chr=HanXRQChr11 strand=1 sp=Helianthus annuus def=Putative glyceraldehyde/Erythrose phosphate dehydrogenase family	-14.2506	7	44.4	420	5	1	3	1	5	18	0.277778	0.895736	3	3
b31	b31.a6	b31.a6.a2	HanXRQChr11g0335651 locus_tag=HanXRQChr11g0335651 gn=GAPCP-2 len=413 chr=HanXRQChr11 strand=1 sp=Helianthus annuus def=Probable glyceraldehyde-3-phosphate dehydrogenase of plastid 2	-14.2506	7	43.9	413	5	1	3	1	5	18	0.277778	0.895736	3	3
b31	b31.a6	b31.a6.a3	HanXRQChr11g0335661 locus_tag=HanXRQChr11g0335661 gn=HanXRQChr11g0335661 len=420 chr=HanXRQChr11 strand=1 sp=Helianthus annuus def=Putative glyceraldehyde/Erythrose phosphate dehydrogenase family	-14.2506	7	44.4	420	5	1	3	1	5	18	0.277778	0.895736	3	3
b32	b32.a1	b32.a1.a1	HanXRQChr01g0008121 locus_tag=HanXRQChr01g0008121 gn=CRB len=382 chr=HanXRQChr01 strand=-1 sp=Helianthus annuus def=Probable chloroplast RNA binding	-240.796	74	42.1	382	2633	1294	29	9	40	20	2	99	1	155
b32	b32.a2	b32.a2.a1	HanXRQChr13g0388191 locus_tag=HanXRQChr13g0388191 gn=CSP41A len=382 chr=HanXRQChr13 strand=-1 sp=Helianthus annuus def=Probable chloroplast stem-loop binding protein of 41 kDa	-215.97	67	42.3	382	2385	1098	27	8	38	20	1.9	78.4328	1	155
b32	b32.a3	b32.a3.a1	HanXRQChr03g0066731 locus_tag=HanXRQChr03g0066731 gn=HanXRQChr03g0066731 len=173 chr=HanXRQChr03 strand=1 sp=Helianthus annuus def=Putative bifunctional polymyxin resistance protein, ArnA	-38.7671	42	19.6	173	790	149	5	2	7	10	0.7	4.01187	1	155
b33	b33.a1	b33.a1.a1	HanXRQChr01g0019141 locus_tag=HanXRQChr01g0019141 gn=CPN60A len=669 chr=HanXRQChr01 strand=-1 sp=Helianthus annuus def=Probable chaperonin-60alpha	-340.484	57	71.4	669	3708	2820	39	30	54	28	1.92857	83.8343	1	155
b33	b33.a2	b33.a2.a1	HanXRQChr11g0346241 locus_tag=HanXRQChr11g0346241 gn=HanXRQChr11g0346241 len=577 chr=HanXRQChr11 strand=1 sp=Helianthus annuus def=Putative chaperonin Cpn60/TCP-1 family; GroEL-like apical domain; GroEL-like equatorial domain	-82.8596	20	60.9	577	773	32	10	2	14	28	0.5	2.16228	1	155
b33	b33.a3	b33.a3.a1	HanXRQChr09g0259321 locus_tag=HanXRQChr09g0259321 gn=RUBA len=590 chr=HanXRQChr09 strand=1 sp=Helianthus annuus def=Probable ruBisCO large subunit-binding protein subunit alpha, chloroplastic	-170.762	50	61.8	590	755	135	23	16	29	29	1	9	1	155
b34	b34.a1	b34.a1.a1	HanXRQChr05g0135591 locus_tag=HanXRQChr05g0135591 gn=HanXRQChr05g0135591 len=448 chr=HanXRQChr05 strand=1 sp=Helianthus annuus def=Putative tubulin; Beta tubulin, autoregulation binding site; Tubulin, C-terminal	-232.045	72	50.2	448	3043	551	27	6	42	20	2.1	124.893	5	155
b34	b34.a1	b34.a1.a2	HanXRQChr06g0178921 locus_tag=HanXRQChr06g0178921 gn=HanXRQChr06g0178921 len=496 chr=HanXRQChr06 strand=-1 sp=Helianthus annuus def=Putative tubulin; Tubulin, C-terminal	-232.045	65	55.5	496	3043	551	27	6	42	21	2	99	5	155
b34	b34.a1	b34.a1.a3	HanXRQChr08g0237071 locus_tag=HanXRQChr08g0237071 gn=HanXRQChr08g0237071 len=447 chr=HanXRQChr08 strand=-1 sp=Helianthus annuus def=Putative tubulin; Tubulin, C-terminal	-232.045	72	50	447	3043	551	27	6	42	20	2.1	124.893	5	155
b34	b34.a1	b34.a1.a4	HanXRQChr11g0337991 locus_tag=HanXRQChr11g0337991 gn=HanXRQChr11g0337991 len=445 chr=HanXRQChr11 strand=-1 sp=Helianthus annuus def=Putative tubulin; Beta tubulin, autoregulation binding site; Tubulin, C-terminal	-232.045	73	49.9	445	3043	551	27	6	42	20	2.1	124.893	5	155
b34	b34.a1	b34.a1.a5	HanXRQChr13g0407921 locus_tag=HanXRQChr13g0407921 gn=HanXRQChr13g0407921 len=445 chr=HanXRQChr13 strand=-1 sp=Helianthus annuus def=Putative tubulin; Beta tubulin, autoregulation binding site; Tubulin, C-terminal	-232.045	73	49.9	445	3043	551	27	6	42	20	2.1	124.893	5	155
b34	b34.a2	b34.a2.a1	HanXRQChr07g0187021 locus_tag=HanXRQChr07g0187021 gn=HanXRQChr07g0187021 len=449 chr=HanXRQChr07 strand=-1 sp=Helianthus annuus def=Putative tubulin; Beta tubulin, autoregulation binding site; Tubulin, C-terminal	-186.505	60	50.3	449	2371	29	23	1	35	20	1.75	55.2341	2	155
b34	b34.a2	b34.a2.a2	HanXRQChr13g0393261 locus_tag=HanXRQChr13g0393261 gn=HanXRQChr13g0393261 len=446 chr=HanXRQChr13 strand=1 sp=Helianthus annuus def=Putative tubulin; Tubulin, C-terminal	-186.505	61	50	446	2371	29	23	1	35	20	1.75	55.2341	2	155
b34	b34.a3	b34.a3.a1	HanXRQChr10g0300001 locus_tag=HanXRQChr10g0300001 gn=TBB9 len=450 chr=HanXRQChr10 strand=1 sp=Helianthus annuus def=Probable tubulin beta-9 chain	-202.247	66	50.5	450	2351	47	24	3	37	20	1.85	69.7946	1	155
b34	b34.a4	b34.a4.a1	HanXRQChr07g0189811 locus_tag=HanXRQChr07g0189811 gn=TBB2 len=448 chr=HanXRQChr07 strand=1 sp=Helianthus annuus def=Probable tubulin beta-2 chain	-175.475	55	50.2	448	2331	57	22	1	34	20	1.7	49.1187	1	155
b34	b34.a5	b34.a5.a1	HanXRQChr13g0386681 locus_tag=HanXRQChr13g0386681 gn=TBB len=450 chr=HanXRQChr13 strand=-1 sp=Helianthus annuus def=Probable tubulin beta chain	-152.89	49	50.4	450	2033	8	21	2	32	18	1.77778	58.9484	1	155
b34	b34.a6	b34.a6.a1	HanXRQChr10g0288911 locus_tag=HanXRQChr10g0288911 gn=TBB2 len=450 chr=HanXRQChr10 strand=1 sp=Helianthus annuus def=Probable tubulin beta-2 chain	-172.807	59	50.5	450	1934	108	23	4	32	20	1.6	38.8107	1	155
b34	b34.a7	b34.a7.a1	HanXRQChr17g0533691 locus_tag=HanXRQChr17g0533691 gn=TBB7 len=445 chr=HanXRQChr17 strand=1 sp=Helianthus annuus def=Probable tubulin beta-7 chain	-166.884	57	50	445	1627	50	22	2	31	18	1.72222	51.75	1	155
b34	b34.a8	b34.a8.a1	HanXRQChr07g0187201 locus_tag=HanXRQChr07g0187201 gn=TBB4 len=447 chr=HanXRQChr07 strand=-1 sp=Helianthus annuus def=Probable tubulin beta-4 chain	-169.034	57	50.2	447	1609	32	23	3	32	17	1.88235	75.2699	1	155
b34	b34.a9	b34.a9.a1	HanXRQChr12g0367231 locus_tag=HanXRQChr12g0367231 gn=TBB5 len=447 chr=HanXRQChr12 strand=1 sp=Helianthus annuus def=Probable tubulin beta-5 chain	-107.689	35	49.9	447	1239	17	16	1	22	18	1.22222	15.681	1	155
b35	b35.a1	b35.a1.a1	HanXRQChr07g0194741 locus_tag=HanXRQChr07g0194741 gn=METK2 len=453 chr=HanXRQChr07 strand=-1 sp=Helianthus annuus def=Probable S-adenosylmethionine synthase 2	-211.422	60	49.8	453	2150	308	23	6	40	18	2.22222	165.81	1	155
b35	b35.a2	b35.a2.a1	HanXRQChr14g0454811 locus_tag=HanXRQChr14g0454811 gn=HanXRQChr14g0454811 len=341 chr=HanXRQChr14 strand=1 sp=Helianthus annuus def=Putative S-adenosylmethionine synthetase	-186.613	74	37.2	341	1847	295	20	4	32	16	2	99	1	155
b35	b35.a3	b35.a3.a1	HanXRQChr05g0148381 locus_tag=HanXRQChr05g0148381 gn=METK2 len=455 chr=HanXRQChr05 strand=-1 sp=Helianthus annuus def=Probable S-adenosylmethionine synthase 2	-189.588	55	49.7	455	1835	812	20	12	36	17	2.11765	130.113	1	155
b35	b35.a4	b35.a4.a1	HanXRQChr01g0027801 locus_tag=HanXRQChr01g0027801 gn=METK3 len=390 chr=HanXRQChr01 strand=1 sp=Helianthus annuus def=Probable S-adenosylmethionine synthase 3	-124.414	42	42.9	390	1217	12	14	1	25	19	1.31579	19.6914	1	155
b35	b35.a5	b35.a5.a1	HanXRQChr02g0051721 locus_tag=HanXRQChr02g0051721 gn=METK3 len=457 chr=HanXRQChr02 strand=1 sp=Helianthus annuus def=Probable S-adenosylmethionine synthase 3	-168.083	52	49.8	457	1058	132	18	4	28	20	1.4	24.1189	1	155
b35	b35.a6	b35.a6.a1	HanXRQChr13g0400841 locus_tag=HanXRQChr13g0400841 gn=HanXRQChr13g0400841 len=437 chr=HanXRQChr13 strand=-1 sp=Helianthus annuus def=Putative S-adenosylmethionine synthetase	-116.097	36	48	437	866	1	13	1	22	20	1.1	11.5893	1	155
b36	b36.a1	b36.a1.a1	HanXRQChr13g0387091 locus_tag=HanXRQChr13g0387091 gn=SHD len=819 chr=HanXRQChr13 strand=1 sp=Helianthus annuus def=Probable chaperone protein htpG family protein	-208.746	39	93.9	819	1660	1513	33	31	37	39	0.948718	7.88624	1	155
b36	b36.a2	b36.a2.a1	HanXRQChr16g0528551 locus_tag=HanXRQChr16g0528551 gn=HanXRQChr16g0528551 len=799 chr=HanXRQChr16 strand=-1 sp=Helianthus annuus def=Putative heat shock protein Hsp90 family; DNA mismatch repair protein family	-263.769	56	90.5	799	1627	501	31	11	37	38	0.973684	8.41205	1	155
b36	b36.a3	b36.a3.a1	HanXRQChr08g0229591 locus_tag=HanXRQChr08g0229591 gn=HanXRQChr08g0229591 len=795 chr=HanXRQChr08 strand=1 sp=Helianthus annuus def=Putative heat shock protein Hsp90 family	-186.124	42	90	795	1230	104	25	5	28	37	0.756757	4.71159	1	155
b36	b36.a4	b36.a4.a1	HanXRQChr03g0075191 locus_tag=HanXRQChr03g0075191 gn=Hsp89.1 len=804 chr=HanXRQChr03 strand=-1 sp=Helianthus annuus def=Probable HEAT SHOCK PROTEIN 89.1	-63.3246	17	91.2	804	393	23	11	5	12	35	0.342857	1.2022	1	155
b37	b37.a1	b37.a1.a1	HanXRQChr16g0517311 locus_tag=HanXRQChr16g0517311 gn=HanXRQChr16g0517311 len=471 chr=HanXRQChr16 strand=1 sp=Helianthus annuus def=Putative 1-deoxy-D-xylulose 5-phosphate reductoisomerase; NAD(P)-binding domain; DXP reductoisomerase C-terminal domain	-223.995	63	50.8	471	3220	2655	30	26	49	24	2.04167	109.069	1	155
b37	b37.a2	b37.a2.a1	HanXRQChr05g0153451 locus_tag=HanXRQChr05g0153451 gn=DXR len=472 chr=HanXRQChr05 strand=1 sp=Helianthus annuus def=Probable 1-deoxy-D-xylulose 5-phosphate reductoisomerase, chloroplastic	-86.2489	34	50.9	472	731	166	13	9	16	19	0.842105	5.95193	1	155
b38	b38.a1	b38.a1.a1	HanXRQChr11g0330251 locus_tag=HanXRQChr11g0330251 gn=HanXRQChr11g0330251 len=604 chr=HanXRQChr11 strand=-1 sp=Helianthus annuus def=Putative uncharacterised domain, di-copper centre; Polyphenol oxidase	-253.993	57	67.4	604	2679	2510	30	27	42	23	1.82609	66.0019	1	155
b38	b38.a2	b38.a2.a1	HanXRQChr11g0339391 locus_tag=HanXRQChr11g0339391 gn=PPOF len=609 chr=HanXRQChr11 strand=-1 sp=Helianthus annuus def=Probable polyphenol oxidase F, chloroplastic	-115.783	31	67.5	609	819	688	13	11	18	18	1	9	1	153
b38	b38.a3	b38.a3.a1	HanXRQChr15g0492041 locus_tag=HanXRQChr15g0492041 gn=HanXRQChr15g0492041 len=491 chr=HanXRQChr15 strand=1 sp=Helianthus annuus def=Putative uncharacterised domain, di-copper centre; Polyphenol oxidase, C-terminal	-14.3225	7	56.7	491	170	1	4	1	4	19	0.210526	0.623777	1	131
b38	b38.a4	b38.a4.a1	HanXRQChr11g0339421 locus_tag=HanXRQChr11g0339421 gn=HanXRQChr11g0339421 len=597 chr=HanXRQChr11 strand=-1 sp=Helianthus annuus def=Putative uncharacterised domain, di-copper centre; Polyphenol oxidase	-19.1234	8	67.1	597	138	9	3	2	3	21	0.142857	0.389495	1	129
b38	b38.a5	b38.a5.a1	HanXRQChr09g0257541 locus_tag=HanXRQChr09g0257541 gn=HanXRQChr09g0257541 len=602 chr=HanXRQChr09 strand=-1 sp=Helianthus annuus def=Putative uncharacterised domain, di-copper centre; Polyphenol oxidase	-14.8449	4	67.4	602	133	2	3	1	3	23	0.130435	0.350314	1	129
b39	b39.a1	b39.a1.a1	HanXRQChr15g0470421 locus_tag=HanXRQChr15g0470421 gn=GCST len=356 chr=HanXRQChr15 strand=1 sp=Helianthus annuus def=Probable aminomethyltransferase, mitochondrial	-262.318	85	38.5	356	3272		31		54	18	3	999	1	155
b40	b40.a1	b40.a1.a1	HanXRQChr14g0446641 locus_tag=HanXRQChr14g0446641 gn=HanXRQChr14g0446641 len=360 chr=HanXRQChr14 strand=1 sp=Helianthus annuus def=Putative actin family	-227.888	73	39.9	360	2955	493	24	4	44	14	3.14286	1388.5	2	155
b40	b40.a1	b40.a1.a2	HanXRQChr15g0463061 locus_tag=HanXRQChr15g0463061 gn=HanXRQChr15g0463061 len=360 chr=HanXRQChr15 strand=-1 sp=Helianthus annuus def=Putative actin family	-227.888	73	39.9	360	2955	493	24	4	44	14	3.14286	1388.5	2	155
b40	b40.a2	b40.a2.a1	HanXRQChr02g0049231 locus_tag=HanXRQChr02g0049231 gn=HanXRQChr02g0049231 len=360 chr=HanXRQChr02 strand=-1 sp=Helianthus annuus def=Putative actin family	-207.467	67	39.9	360	2740	278	23	3	41	13	3.15385	1424.1	2	155
b40	b40.a2	b40.a2.a2	HanXRQChr09g0249361 locus_tag=HanXRQChr09g0249361 gn=ACT7 len=418 chr=HanXRQChr09 strand=1 sp=Helianthus annuus def=Probable actin 7	-207.467	57	46.3	418	2740	278	23	3	41	14	2.92857	847.343	2	155
b41	b41.a1	b41.a1.a1	HanXRQChr13g0408441 locus_tag=HanXRQChr13g0408441 gn=HSP83 len=699 chr=HanXRQChr13 strand=1 sp=Helianthus annuus def=Probable heat shock protein 81-3	-349.472	62	79.9	699	2221	129	48	10	59	30	1.96667	91.6119	1	155
b41	b41.a2	b41.a2.a1	HanXRQChr03g0080391 locus_tag=HanXRQChr03g0080391 gn=HSP80 len=697 chr=HanXRQChr03 strand=-1 sp=Helianthus annuus def=Probable heat shock cognate protein 80	-272.515	51	79.8	697	2025	114	39	2	49	30	1.63333	41.9866	1	155
b41	b41.a3	b41.a3.a1	HanXRQChr13g0408351 locus_tag=HanXRQChr13g0408351 gn=HSP81-2 len=697 chr=HanXRQChr13 strand=1 sp=Helianthus annuus def=Probable heat shock protein 81-2	-199.972	45	79.8	697	1382	14	33	2	40	30	1.33333	20.5443	1	155
b41	b41.a4	b41.a4.a1	HanXRQChr14g0462551 locus_tag=HanXRQChr14g0462551 gn=HanXRQChr14g0462551 len=1180 chr=HanXRQChr14 strand=1 sp=Helianthus annuus def=Putative heat shock protein Hsp90 family	-290.71	30	136.1	1180	1336	667	41	32	55	55	1	9	1	155
b41	b41.a5	b41.a5.a1	HanXRQChr03g0080421 locus_tag=HanXRQChr03g0080421 gn=HanXRQChr03g0080421 len=206 chr=HanXRQChr03 strand=-1 sp=Helianthus annuus def=Putative heat shock protein Hsp90 family	-40.3367	28	23.9	206	395	2	6	1	8	9	0.888889	6.74264	1	150
b42	b42.a1	b42.a1.a1	HanXRQCPg0579861 locus_tag=HanXRQCPg0579861 gn=HanXRQCPg0579861 len=793 chr=HanXRQCP strand=1 sp=Helianthus annuus def=Putative photosynthetic reaction centre, L/M; Photosystem antenna protein-like	-164.475	26	87.5	793	2354	446	22	4	37	15	2.46667	291.864	3	155
b42	b42.a1	b42.a1.a2	HanXRQChr08g0210231 locus_tag=HanXRQChr08g0210231 gn=HanXRQChr08g0210231 len=793 chr=HanXRQChr08 strand=1 sp=Helianthus annuus def=Putative photosynthetic reaction centre, L/M; Photosystem antenna protein-like	-164.475	26	87.5	793	2354	446	22	4	37	15	2.46667	291.864	3	155
b42	b42.a1	b42.a1.a3	HanXRQChr11g0326671 locus_tag=HanXRQChr11g0326671 gn=HanXRQChr11g0326671 len=793 chr=HanXRQChr11 strand=1 sp=Helianthus annuus def=Putative photosynthetic reaction centre, L/M; Photosystem antenna protein-like	-164.475	26	87.5	793	2354	446	22	4	37	15	2.46667	291.864	3	155
b42	b42.a2	b42.a2.a1	HanXRQChr00c0313g0573421 locus_tag=HanXRQChr00c0313g0573421 gn=HanXRQChr00c0313g0573421 len=635 chr=HanXRQChr00c0313 strand=-1 sp=Helianthus annuus def=Putative photosynthetic reaction centre, L/M; Photosystem antenna protein-like	-139.802	25	70.4	635	1861	257	16	1	30	12	2.5	315.228	1	155
b42	b42.a3	b42.a3.a1	HanXRQChr00c0439g0574731 locus_tag=HanXRQChr00c0439g0574731 gn=PSBD len=353 chr=HanXRQChr00c0439 strand=1 sp=Helianthus annuus def=Probable photosystem II D2 protein	-80.7548	29	39.4	353	1278	283	9	1	19	6	3.16667	1466.8	1	155
b42	b42.a4	b42.a4.a1	HanXRQChr00c0268g0572961 locus_tag=HanXRQChr00c0268g0572961 gn=HanXRQChr00c0268g0572961 len=200 chr=HanXRQChr00c0268 strand=-1 sp=Helianthus annuus def=Putative photosystem antenna protein-like	-27.7361	19	22.1	200	464	2	3	1	6	5	1.2	14.8489	1	155
b43	b43.a1	b43.a1.a1	HanXRQChr05g0133141 locus_tag=HanXRQChr05g0133141 gn=HanXRQChr05g0133141 len=287 chr=HanXRQChr05 strand=1 sp=Helianthus annuus def=Putative haem peroxidase	-161.567	61	31.4	287	2446	670	17	7	31	9	3.44444	2781.56	1	155
b43	b43.a2	b43.a2.a1	HanXRQChr02g0044461 locus_tag=HanXRQChr02g0044461 gn=APX1 len=255 chr=HanXRQChr02 strand=-1 sp=Helianthus annuus def=Probable L-ascorbate peroxidase, cytosolic	-139.57	64	28	255	2218	442	14	4	29	9	3.22222	1667.1	1	155
b44	b44.a1	b44.a1.a1	HanXRQChr09g0265511 locus_tag=HanXRQChr09g0265511 gn=HanXRQChr09g0265511 len=276 chr=HanXRQChr09 strand=1 sp=Helianthus annuus def=Putative porin domain; Eukaryotic porin/Tom40	-113.355	51	29.4	276	1260	598	12	6	14	12	1.16667	13.678	1	155
b44	b44.a2	b44.a2.a1	HanXRQChr14g0449351 locus_tag=HanXRQChr14g0449351 gn=VDAC len=276 chr=HanXRQChr14 strand=1 sp=Helianthus annuus def=Probable outer plastidial membrane protein porin	-85.5992	49	29.5	276	899	394	11	7	12	11	1.09091	11.3285	1	155
b44	b44.a3	b44.a3.a1	HanXRQChr12g0373081 locus_tag=HanXRQChr12g0373081 gn=VDAC2 len=276 chr=HanXRQChr12 strand=-1 sp=Helianthus annuus def=Probable voltage dependent anion channel 2	-103.513	53	29.2	276	593	545	13	12	16	15	1.06667	10.6591	1	148
b44	b44.a4	b44.a4.a1	HanXRQChr15g0478121 locus_tag=HanXRQChr15g0478121 gn=HanXRQChr15g0478121 len=276 chr=HanXRQChr15 strand=1 sp=Helianthus annuus def=Putative porin domain; Eukaryotic porin/Tom40	-57.3285	28	29.1	276	463	143	7	3	8	9	0.888889	6.74264	1	151
b44	b44.a5	b44.a5.a1	HanXRQChr07g0191971 locus_tag=HanXRQChr07g0191971 gn=VDAC2 len=276 chr=HanXRQChr07 strand=1 sp=Helianthus annuus def=Probable mitochondrial outer membrane protein porin of 36 kDa	-55.4288	32	29.2	276	319	156	6	4	8	9	0.888889	6.74264	1	137
b44	b44.a6	b44.a6.a1	HanXRQChr15g0472661 locus_tag=HanXRQChr15g0472661 gn=VDAC5 len=276 chr=HanXRQChr15 strand=-1 sp=Helianthus annuus def=Probable mitochondrial outer membrane protein porin 5	-44.4095	28	29.1	276	244	196	7	6	8	13	0.615385	3.12463	1	125
b45	b45.a1	b45.a1.a1	HanXRQChr17g0544201 locus_tag=HanXRQChr17g0544201 gn=HPR len=465 chr=HanXRQChr17 strand=-1 sp=Helianthus annuus def=Probable hydroxypyruvate reductase	-214.747	71	50.9	465	2845		27		44	23	1.91304	80.8547	1	155
b46	b46.a1	b46.a1.a1	HanXRQChr16g0532261 locus_tag=HanXRQChr16g0532261 gn=UGPA len=470 chr=HanXRQChr16 strand=-1 sp=Helianthus annuus def=Probable UTP--glucose-1-phosphate uridylyltransferase	-254.143	83	51.4	470	2236	948	32	12	37	28	1.32143	19.9618	1	155
b46	b46.a2	b46.a2.a1	HanXRQChr15g0482381 locus_tag=HanXRQChr15g0482381 gn=UGPA len=470 chr=HanXRQChr15 strand=1 sp=Helianthus annuus def=Probable UTP--glucose-1-phosphate uridylyltransferase	-238.519	82	51.3	470	1829	541	31	11	36	28	1.28571	18.307	1	155
b47	b47.a1	b47.a1.a1	HanXRQChr03g0067941 locus_tag=HanXRQChr03g0067941 gn=CPHSC70-2EATSHOCKPROTEIN70-2 len=694 chr=HanXRQChr03 strand=1 sp=Helianthus annuus def=Probable chloroplast heat shock protein 70	-294.091	56	74.3	694	2179	4	41	1	51	29	1.75862	56.3615	1	155
b47	b47.a2	b47.a2.a1	HanXRQChr09g0249071 locus_tag=HanXRQChr09g0249071 gn=HSP7S len=689 chr=HanXRQChr09 strand=-1 sp=Helianthus annuus def=Probable stromal 70 kDa heat shock-related protein, chloroplastic	-295.941	56	73.8	689	2038	243	40	5	50	30	1.66667	45.4159	1	155
b47	b47.a3	b47.a3.a1	HanXRQChr10g0299511 locus_tag=HanXRQChr10g0299511 gn=cpHsc70-1 len=692 chr=HanXRQChr10 strand=-1 sp=Helianthus annuus def=Probable chloroplast heat shock protein 70-1	-269.214	55	73.7	692	1959	183	38	7	48	28	1.71429	50.7947	1	155
b47	b47.a4	b47.a4.a1	HanXRQChr05g0151021 locus_tag=HanXRQChr05g0151021 gn=DNAK2 len=692 chr=HanXRQChr05 strand=-1 sp=Helianthus annuus def=Probable chaperone protein dnaK2	-212.47	47	74.2	692	920	164	29	13	33	25	1.32	19.893	1	155
b48	b48.a1	b48.a1.a1	HanXRQCPg0580121 locus_tag=HanXRQCPg0580121 gn=HanXRQCPg0580121 len=508 chr=HanXRQCP strand=1 sp=Helianthus annuus def=Putative photosystem antenna protein-like	-210.263	36	56	508	2755	1789	21	12	38	10	3.8	6308.57	7	155
b48	b48.a1	b48.a1.a2	HanXRQChr01g0020271 locus_tag=HanXRQChr01g0020271 gn=HanXRQChr01g0020271 len=508 chr=HanXRQChr01 strand=-1 sp=Helianthus annuus def=Putative photosystem antenna protein-like	-210.263	36	56	508	2755	1789	21	12	38	10	3.8	6308.57	7	155
b48	b48.a1	b48.a1.a3	HanXRQChr02g0053221 locus_tag=HanXRQChr02g0053221 gn=PSBB len=492 chr=HanXRQChr02 strand=-1 sp=Helianthus annuus def=Probable photosystem II CP47 reaction center protein	-210.263	37	54.5	492	2755	1789	21	12	38	10	3.8	6308.57	7	155
b48	b48.a1	b48.a1.a4	HanXRQChr10g0284321 locus_tag=HanXRQChr10g0284321 gn=HanXRQChr10g0284321 len=508 chr=HanXRQChr10 strand=1 sp=Helianthus annuus def=Putative photosystem antenna protein-like	-210.263	36	56	508	2755	1789	21	12	38	10	3.8	6308.57	7	155
b48	b48.a1	b48.a1.a5	HanXRQChr10g0299311 locus_tag=HanXRQChr10g0299311 gn=HanXRQChr10g0299311 len=508 chr=HanXRQChr10 strand=1 sp=Helianthus annuus def=Putative photosystem antenna protein-like	-210.263	36	56	508	2755	1789	21	12	38	10	3.8	6308.57	7	155
b48	b48.a1	b48.a1.a6	HanXRQChr10g0318121 locus_tag=HanXRQChr10g0318121 gn=HanXRQChr10g0318121 len=508 chr=HanXRQChr10 strand=-1 sp=Helianthus annuus def=Putative photosystem antenna protein-like	-210.263	36	56	508	2755	1789	21	12	38	10	3.8	6308.57	7	155
b48	b48.a1	b48.a1.a7	HanXRQChr11g0326911 locus_tag=HanXRQChr11g0326911 gn=HanXRQChr11g0326911 len=508 chr=HanXRQChr11 strand=1 sp=Helianthus annuus def=Putative photosystem antenna protein-like	-210.263	36	56	508	2755	1789	21	12	38	10	3.8	6308.57	7	155
b48	b48.a2	b48.a2.a1	HanXRQChr02g0052551 locus_tag=HanXRQChr02g0052551 gn=PSBB len=487 chr=HanXRQChr02 strand=-1 sp=Helianthus annuus def=Probable photosystem II CP47 reaction center protein	-75.2766	18	53.7	487	971	5	10	1	14	8	1.75	55.2341	1	155
b49	b49.a1	b49.a1.a1	HanXRQChr02g0056551 locus_tag=HanXRQChr02g0056551 gn=HanXRQChr02g0056551 len=916 chr=HanXRQChr02 strand=-1 sp=Helianthus annuus def=Putative lipoxygenase; Lipoxygenase, domain 3	-320.034	49	102.8	916	2434	2078	38	35	55	45	1.22222	15.681	1	155
b49	b49.a2	b49.a2.a1	HanXRQChr02g0056771 locus_tag=HanXRQChr02g0056771 gn=LOXC1 len=938 chr=HanXRQChr02 strand=-1 sp=Helianthus annuus def=Probable lipoxygenase 7, chloroplastic	-102.687	23	105.5	938	649	293	18	15	19	47	0.404255	1.53662	1	155
b50	b50.a1	b50.a1.a1	HanXRQChr09g0263071 locus_tag=HanXRQChr09g0263071 gn=HanXRQChr09g0263071 len=450 chr=HanXRQChr09 strand=1 sp=Helianthus annuus def=Putative tubulin; Tubulin, C-terminal	-179.812	60	49.6	450	1573	164	20	3	33	18	1.83333	67.1292	1	155
b50	b50.a2	b50.a2.a1	HanXRQChr03g0072981 locus_tag=HanXRQChr03g0072981 gn=HanXRQChr03g0072981 len=450 chr=HanXRQChr03 strand=1 sp=Helianthus annuus def=Putative tubulin; Tubulin, C-terminal	-170.657	59	49.5	450	1377	267	20	3	32	17	1.88235	75.2699	1	155
b50	b50.a3	b50.a3.a1	HanXRQChr01g0021351 locus_tag=HanXRQChr01g0021351 gn=HanXRQChr01g0021351 len=450 chr=HanXRQChr01 strand=-1 sp=Helianthus annuus def=Putative tubulin; Beta tubulin, autoregulation binding site; Tubulin, C-terminal	-121.143	44	49.6	450	1310	176	15	2	22	17	1.29412	18.6842	1	155
b50	b50.a4	b50.a4.a1	HanXRQChr11g0344691 locus_tag=HanXRQChr11g0344691 gn=TBA1 len=449 chr=HanXRQChr11 strand=1 sp=Helianthus annuus def=Probable tubulin alpha-1 chain	-120.542	44	49.4	449	1165	31	15	2	21	17	1.23529	16.1907	1	155
b50	b50.a5	b50.a5.a1	HanXRQChr17g0547631 locus_tag=HanXRQChr17g0547631 gn=TBA1 len=450 chr=HanXRQChr17 strand=-1 sp=Helianthus annuus def=Probable tubulin alpha-1 chain	-135.573	48	49.6	450	1159	81	17	5	28	18	1.55556	34.9381	1	155
b50	b50.a6	b50.a6.a1	HanXRQChr02g0057301 locus_tag=HanXRQChr02g0057301 gn=TBA1 len=451 chr=HanXRQChr02 strand=1 sp=Helianthus annuus def=Probable tubulin alpha-1 chain	-137.565	48	49.7	451	1043	93	18	1	27	17	1.58824	37.7468	1	155
b51	b51.a1	b51.a1.a1	HanXRQChr12g0359711 locus_tag=HanXRQChr12g0359711 gn=VATA len=623 chr=HanXRQChr12 strand=1 sp=Helianthus annuus def=Probable V-type proton ATPase catalytic subunit A	-241.656	63	68.6	623	2680		32		39	35	1.11429	12.0103	1	155
b52	b52.a1	b52.a1.a1	HanXRQChr11g0334971 locus_tag=HanXRQChr11g0334971 gn=LOS1 len=843 chr=HanXRQChr11 strand=1 sp=Helianthus annuus def=Probable ribosomal protein S5/Elongation factor G/III/V family protein	-333.014	57	93.8	843	2645	312	43	5	57	31	1.83871	67.9779	1	155
b52	b52.a2	b52.a2.a1	HanXRQChr13g0409341 locus_tag=HanXRQChr13g0409341 gn=HanXRQChr13g0409341 len=1257 chr=HanXRQChr13 strand=-1 sp=Helianthus annuus def=Putative translation elongation factor EFG/EF2, archaeal; P-loop containing nucleoside triphosphate hydrolase; Tr-type G domain, conserved site	-297.409	36	140.2	1257	2338	5	39	1	52	46	1.13043	12.5031	1	155
b52	b52.a3	b52.a3.a1	HanXRQChr05g0160611 locus_tag=HanXRQChr05g0160611 gn=HanXRQChr05g0160611 len=848 chr=HanXRQChr05 strand=1 sp=Helianthus annuus def=Putative translation elongation factor EFG/EF2; P-loop containing nucleoside triphosphate hydrolase; Tr-type G domain, conserved site	-135.988	25	94	848	805	1	17	1	22	31	0.709677	4.12481	1	155
b53	b53.a1	b53.a1.a1	HanXRQChr03g0069451 locus_tag=HanXRQChr03g0069451 gn=ACO3 len=995 chr=HanXRQChr03 strand=-1 sp=Helianthus annuus def=Probable aconitase 3	-209.789	38	108.2	995	1765	419	26	10	32	40	0.8	5.30957	1	155
b53	b53.a2	b53.a2.a1	HanXRQChr04g0127591 locus_tag=HanXRQChr04g0127591 gn=HanXRQChr04g0127591 len=907 chr=HanXRQChr04 strand=1 sp=Helianthus annuus def=Putative aconitase/isopropylmalate dehydratase	-232.911	46	98.6	907	1618	305	29	14	36	30	1.2	14.8489	1	155
b53	b53.a3	b53.a3.a1	HanXRQChr03g0076471 locus_tag=HanXRQChr03g0076471 gn=ACOC len=980 chr=HanXRQChr03 strand=1 sp=Helianthus annuus def=Probable aconitate hydratase, cytoplasmic	-179.485	33	106.6	980	1158	273	23	10	27	41	0.658537	3.55551	1	155
b53	b53.a4	b53.a4.a1	HanXRQChr05g0134371 locus_tag=HanXRQChr05g0134371 gn=HanXRQChr05g0134371 len=898 chr=HanXRQChr05 strand=-1 sp=Helianthus annuus def=Putative aconitase/isopropylmalate dehydratase	-53.9164	15	97.7	898	443	8	11	2	12	33	0.363636	1.31013	1	149
b54	b54.a1	b54.a1.a1	HanXRQChr04g0124671 locus_tag=HanXRQChr04g0124671 gn=F16P1 len=403 chr=HanXRQChr04 strand=1 sp=Helianthus annuus def=Probable fructose-1,6-bisphosphatase, chloroplastic	-144.457	46	43.6	403	2069	645	14	3	26	15	1.73333	53.117	1	155
b54	b54.a2	b54.a2.a1	HanXRQChr06g0176631 locus_tag=HanXRQChr06g0176631 gn=F16P1 len=454 chr=HanXRQChr06 strand=-1 sp=Helianthus annuus def=Probable fructose-1,6-bisphosphatase, chloroplastic	-149.514	41	49.3	454	1955	531	15	4	27	16	1.6875	47.6968	1	155
b54	b54.a3	b54.a3.a1	HanXRQChr01g0003321 locus_tag=HanXRQChr01g0003321 gn=HanXRQChr01g0003321 len=411 chr=HanXRQChr01 strand=1 sp=Helianthus annuus def=Putative fructose-1,6-bisphosphatase class 1/Sedoheputulose-1,7-bisphosphatase	-19.9772	11	44.6	411	120	2	3	2	4	13	0.307692	1.03092	1	89
b55	b55.a1	b55.a1.a1	HanXRQChr15g0479701 locus_tag=HanXRQChr15g0479701 gn=ENOX len=389 chr=HanXRQChr15 strand=1 sp=Helianthus annuus def=Probable 2-methylene-furan-3-one reductase	-181.394	64	41.2	389	2001	1978	21	20	26	21	1.2381	16.302	1	155
b55	b55.a2	b55.a2.a1	HanXRQChr08g0208771 locus_tag=HanXRQChr08g0208771 gn=ENOXC len=309 chr=HanXRQChr08 strand=-1 sp=Helianthus annuus def=Probable 2-methylene-furan-3-one reductase	-103.827	59	33.1	309	517	6	13	2	18	15	1.2	14.8489	1	151
b55	b55.a3	b55.a3.a1	HanXRQChr08g0208751 locus_tag=HanXRQChr08g0208751 gn=HanXRQChr08g0208751 len=425 chr=HanXRQChr08 strand=-1 sp=Helianthus annuus def=Putative alcohol dehydrogenase superfamily, zinc-type; NAD(P)-binding domain; Polyketide synthase, enoylreductase domain	-88.6564	42	45.7	425	462	47	12	2	16	18	0.888889	6.74264	1	150
b55	b55.a4	b55.a4.a1	HanXRQChr08g0208761 locus_tag=HanXRQChr08g0208761 gn=HanXRQChr08g0208761 len=309 chr=HanXRQChr08 strand=-1 sp=Helianthus annuus def=Putative alcohol dehydrogenase superfamily, zinc-type; NAD(P)-binding domain; Polyketide synthase, enoylreductase domain	-76.4114	51	32.9	309	357	16	11	2	13	15	0.866667	6.35642	1	148
b56	b56.a1	b56.a1.a1	HanXRQChr16g0509611 locus_tag=HanXRQChr16g0509611 gn=HanXRQChr16g0509611 len=247 chr=HanXRQChr16 strand=1 sp=Helianthus annuus def=Putative ferritin; Ferritin/DPS protein domain; Ferritin-like superfamily	-102.325	52	27.7	247	1155	881	13	11	21	9	2.33333	214.443	2	155
b56	b56.a1	b56.a1.a2	HanXRQChr16g0509631 locus_tag=HanXRQChr16g0509631 gn=HanXRQChr16g0509631 len=247 chr=HanXRQChr16 strand=1 sp=Helianthus annuus def=Putative ferritin; Ferritin/DPS protein domain; Ferritin-like superfamily	-102.325	52	27.7	247	1155	881	13	11	21	9	2.33333	214.443	2	155
b56	b56.a2	b56.a2.a1	HanXRQChr08g0221961 locus_tag=HanXRQChr08g0221961 gn=ATFER4 len=252 chr=HanXRQChr08 strand=1 sp=Helianthus annuus def=Probable ferritin 4	-90.7369	60	28.4	252	943	413	13	7	23	9	2.55556	358.381	1	155
b56	b56.a3	b56.a3.a1	HanXRQChr17g0560901 locus_tag=HanXRQChr17g0560901 gn=FRI3 len=246 chr=HanXRQChr17 strand=1 sp=Helianthus annuus def=Probable ferritin-3, chloroplastic	-57.8933	45	27.5	246	866	336	9	3	16	11	1.45455	27.4804	1	155
b56	b56.a4	b56.a4.a1	HanXRQChr14g0459361 locus_tag=HanXRQChr14g0459361 gn=FRI2 len=247 chr=HanXRQChr14 strand=1 sp=Helianthus annuus def=Probable ferritin-2, chloroplastic	-68.4073	51	27.4	247	808	381	11	6	14	12	1.16667	13.678	1	155
b57	b57.a1	b57.a1.a1	HanXRQChr03g0087971 locus_tag=HanXRQChr03g0087971 gn=EFGC2 len=776 chr=HanXRQChr03 strand=-1 sp=Helianthus annuus def=Probable elongation factor G-2, chloroplastic	-289.649	54	85.5	776	2513		30		47	36	1.30556	19.2095	1	155
b58	b58.a1	b58.a1.a1	HanXRQChr05g0158481 locus_tag=HanXRQChr05g0158481 gn=HanXRQChr05g0158481 len=228 chr=HanXRQChr05 strand=1 sp=Helianthus annuus def=Putative groES chaperonin family	-128.574	71	23.8	228	1269	1215	13	12	18	10	1.8	62.0957	1	155
b58	b58.a2	b58.a2.a1	HanXRQChr01g0017741 locus_tag=HanXRQChr01g0017741 gn=CPN20 len=220 chr=HanXRQChr01 strand=-1 sp=Helianthus annuus def=Probable chaperonin 20	-147.864	79	23.1	220	1049	840	15	13	21	10	2.1	124.893	1	155
b58	b58.a3	b58.a3.a1	HanXRQChr11g0343611 locus_tag=HanXRQChr11g0343611 gn=CH10 len=91 chr=HanXRQChr11 strand=-1 sp=Helianthus annuus def=Probable 10 kDa chaperonin	-42.608	59	9.3	91	371	216	4	3	6	6	1	9	1	155
b59	b59.a1	b59.a1.a1	HanXRQCPg0580051 locus_tag=HanXRQCPg0580051 gn=HanXRQCPg0580051 len=320 chr=HanXRQCP strand=1 sp=Helianthus annuus def=Putative cytochrome f; Cytochrome f transmembrane anchor; Cytochrome f large domain	-135.535	45	35.1	320	2477		15		25	17	1.47059	28.5521	7	155
b59	b59.a1	b59.a1.a2	HanXRQChr01g0020341 locus_tag=HanXRQChr01g0020341 gn=HanXRQChr01g0020341 len=320 chr=HanXRQChr01 strand=-1 sp=Helianthus annuus def=Putative cytochrome f; Cytochrome f transmembrane anchor; Cytochrome f large domain	-135.535	45	35.1	320	2477		15		25	17	1.47059	28.5521	7	155
b59	b59.a1	b59.a1.a3	HanXRQChr10g0283571 locus_tag=HanXRQChr10g0283571 gn=HanXRQChr10g0283571 len=320 chr=HanXRQChr10 strand=1 sp=Helianthus annuus def=Putative cytochrome f; Cytochrome f transmembrane anchor; Cytochrome f large domain	-135.535	45	35.1	320	2477		15		25	17	1.47059	28.5521	7	155
b59	b59.a1	b59.a1.a4	HanXRQChr10g0284261 locus_tag=HanXRQChr10g0284261 gn=HanXRQChr10g0284261 len=320 chr=HanXRQChr10 strand=1 sp=Helianthus annuus def=Putative cytochrome f; Cytochrome f transmembrane anchor; Cytochrome f large domain	-135.535	45	35.1	320	2477		15		25	17	1.47059	28.5521	7	155
b59	b59.a1	b59.a1.a5	HanXRQChr10g0289281 locus_tag=HanXRQChr10g0289281 gn=HanXRQChr10g0289281 len=320 chr=HanXRQChr10 strand=1 sp=Helianthus annuus def=Putative cytochrome f; Cytochrome f transmembrane anchor; Cytochrome f large domain	-135.535	45	35.1	320	2477		15		25	17	1.47059	28.5521	7	155
b59	b59.a1	b59.a1.a6	HanXRQChr10g0318181 locus_tag=HanXRQChr10g0318181 gn=HanXRQChr10g0318181 len=320 chr=HanXRQChr10 strand=-1 sp=Helianthus annuus def=Putative cytochrome f; Cytochrome f transmembrane anchor; Cytochrome f large domain	-135.535	45	35.1	320	2477		15		25	17	1.47059	28.5521	7	155
b59	b59.a1	b59.a1.a7	HanXRQChr11g0326841 locus_tag=HanXRQChr11g0326841 gn=HanXRQChr11g0326841 len=320 chr=HanXRQChr11 strand=1 sp=Helianthus annuus def=Putative cytochrome f; Cytochrome f transmembrane anchor; Cytochrome f large domain	-135.535	45	35.1	320	2477		15		25	17	1.47059	28.5521	7	155
b60	b60.a1	b60.a1.a1	HanXRQChr02g0059101 locus_tag=HanXRQChr02g0059101 gn=CYSKP len=378 chr=HanXRQChr02 strand=1 sp=Helianthus annuus def=Probable cysteine synthase, chloroplastic/chromoplastic	-162.343	66	39.9	378	1631	1559	16	15	25	17	1.47059	28.5521	1	155
b60	b60.a2	b60.a2.a1	HanXRQChr10g0294381 locus_tag=HanXRQChr10g0294381 gn=CYSK len=325 chr=HanXRQChr10 strand=1 sp=Helianthus annuus def=Probable cysteine synthase EC=2.5.1.51 EC=4.2.1.50 EC=2.5.1.52	-102.784	62	34	325	801	494	13	9	15	15	1	9	1	155
b60	b60.a3	b60.a3.a1	HanXRQChr16g0513741 locus_tag=HanXRQChr16g0513741 gn=HanXRQChr16g0513741 len=285 chr=HanXRQChr16 strand=-1 sp=Helianthus annuus def=Putative cysteine synthase	-62.626	40	29.9	285	418	111	8	4	10	13	0.769231	4.87802	1	154
b61	b61.a1	b61.a1.a1	HanXRQChr15g0492411 locus_tag=HanXRQChr15g0492411 gn=LHCA3 len=272 chr=HanXRQChr15 strand=1 sp=Helianthus annuus def=Probable photosystem I light harvesting complex gene 3	-71.4927	42	29.2	272	1674	791	7	3	14	8	1.75	55.2341	1	155
b61	b61.a2	b61.a2.a1	HanXRQChr11g0329811 locus_tag=HanXRQChr11g0329811 gn=HanXRQChr11g0329811 len=273 chr=HanXRQChr11 strand=-1 sp=Helianthus annuus def=Putative chlorophyll A-B binding protein; Chlorophyll a/b binding protein domain	-85.0327	41	29.4	273	1667	784	8	4	16	8	2	99	1	155
b62	b62.a1	b62.a1.a1	HanXRQChr11g0339031 locus_tag=HanXRQChr11g0339031 gn=PSBQ len=231 chr=HanXRQChr11 strand=1 sp=Helianthus annuus def=Probable photosystem II subunit QA	-141.915	52	24.5	231	1776	1097	16	9	25	10	2.5	315.228	1	155
b62	b62.a2	b62.a2.a1	HanXRQChr01g0004411 locus_tag=HanXRQChr01g0004411 gn=PSBQ len=231 chr=HanXRQChr01 strand=1 sp=Helianthus annuus def=Probable photosystem II subunit Q-2	-116.403	51	24.5	231	1355	676	15	8	19	10	1.9	78.4328	1	155
b63	b63.a1	b63.a1.a1	HanXRQChr17g0566841 locus_tag=HanXRQChr17g0566841 gn=PGMC len=582 chr=HanXRQChr17 strand=-1 sp=Helianthus annuus def=Probable phosphoglucomutase, cytoplasmic	-216.467	64	62.7	582	2030	864	27	12	34	28	1.21429	15.3789	1	155
b63	b63.a2	b63.a2.a1	HanXRQChr16g0529891 locus_tag=HanXRQChr16g0529891 gn=PGM2 len=558 chr=HanXRQChr16 strand=1 sp=Helianthus annuus def=Probable phosphoglucomutase/phosphomannomutase family protein	-172.657	65	60.3	558	1567	401	24	9	28	26	1.07692	10.9378	1	155
b64	b64.a1	b64.a1.a1	HanXRQChr17g0559211 locus_tag=HanXRQChr17g0559211 gn=HanXRQChr17g0559211 len=598 chr=HanXRQChr17 strand=1 sp=Helianthus annuus def=Putative ATPase, AAA-type, core; Peptidase, FtsH; P-loop containing nucleoside triphosphate hydrolase	-268.579	59	64.2	598	2358	444	30	8	39	22	1.77273	58.2553	1	155
b64	b64.a2	b64.a2.a1	HanXRQChr17g0559641 locus_tag=HanXRQChr17g0559641 gn=VAR2 len=735 chr=HanXRQChr17 strand=-1 sp=Helianthus annuus def=Probable ftsH extracellular protease family	-201.786	40	79.2	735	1953	39	23	1	30	24	1.25	16.7828	1	155
b64	b64.a3	b64.a3.a1	HanXRQChr12g0365611 locus_tag=HanXRQChr12g0365611 gn=FTSH6 len=724 chr=HanXRQChr12 strand=-1 sp=Helianthus annuus def=Probable FTSH protease 6	-48.3886	17	78.9	724	158	30	8	7	9	27	0.333333	1.15443	1	129
b64	b64.a4	b64.a4.a1	HanXRQChr03g0079601 locus_tag=HanXRQChr03g0079601 gn=YME1 len=695 chr=HanXRQChr03 strand=1 sp=Helianthus annuus def=Probable mitochondrial inner membrane i-AAA protease supercomplex subunit YME1	-8.66354	3	75	695	131	3	2	1	2	30	0.0666667	0.165914	3	128
b64	b64.a4	b64.a4.a2	HanXRQChr07g0190461 locus_tag=HanXRQChr07g0190461 gn=FTSH4 len=715 chr=HanXRQChr07 strand=1 sp=Helianthus annuus def=Probable ATP-dependent zinc metalloprotease FTSH 4, mitochondrial	-8.66354	3	77.5	715	131	3	2	1	2	31	0.0645161	0.160155	3	128
b64	b64.a4	b64.a4.a3	HanXRQChr13g0410561 locus_tag=HanXRQChr13g0410561 gn=ftsh4 len=708 chr=HanXRQChr13 strand=1 sp=Helianthus annuus def=Probable FTSH protease 4	-8.66354	3	76.7	708	131	3	2	1	2	26	0.0769231	0.193777	3	128
b65	b65.a1	b65.a1.a1	HanXRQChr13g0419741 locus_tag=HanXRQChr13g0419741 gn=NLTP len=142 chr=HanXRQChr13 strand=1 sp=Helianthus annuus def=Probable non-specific lipid-transfer protein	-36.3113	48	14.7	142	707	622	6	2	8	4	2	99	1	155
b65	b65.a2	b65.a2.a1	HanXRQChr13g0419721 locus_tag=HanXRQChr13g0419721 gn=NLTP2 len=116 chr=HanXRQChr13 strand=-1 sp=Helianthus annuus def=Probable non-specific lipid-transfer protein	-34.6947	52	11.5	116	609	160	5	2	8	4	2	99	1	145
b65	b65.a3	b65.a3.a1	HanXRQChr13g0419711 locus_tag=HanXRQChr13g0419711 gn=HanXRQChr13g0419711 len=116 chr=HanXRQChr13 strand=1 sp=Helianthus annuus def=Putative plant lipid transfer protein/Par allergen; Bifunctional inhibitor/plant lipid transfer protein/seed storage helical domain	-28.6623	41	11.4	116	492	174	4	1	6	4	1.5	30.6228	1	114
b65	b65.a4	b65.a4.a1	HanXRQChr15g0463511 locus_tag=HanXRQChr15g0463511 gn=NLTP2 len=117 chr=HanXRQChr15 strand=1 sp=Helianthus annuus def=Probable non-specific lipid-transfer protein 2	-43.7762	62	11.8	117	405	275	4	3	6	4	1.5	30.6228	1	146
b65	b65.a5	b65.a5.a1	HanXRQChr03g0089201 locus_tag=HanXRQChr03g0089201 gn=HanXRQChr03g0089201 len=114 chr=HanXRQChr03 strand=1 sp=Helianthus annuus def=Putative plant lipid transfer protein/Par allergen; Bifunctional inhibitor/plant lipid transfer protein/seed storage helical domain	-35.8576	57	11.5	114	393	263	6	5	7	6	1.16667	13.678	1	155
b65	b65.a6	b65.a6.a1	HanXRQChr01g0000141 locus_tag=HanXRQChr01g0000141 gn=HanXRQChr01g0000141 len=139 chr=HanXRQChr01 strand=1 sp=Helianthus annuus def=Putative plant lipid transfer protein/Par allergen; Bifunctional inhibitor/plant lipid transfer protein/seed storage helical domain	-41.8545	35	14.6	139	383	253	6	5	9	6	1.5	30.6228	1	131
b65	b65.a7	b65.a7.a1	HanXRQChr01g0000161 locus_tag=HanXRQChr01g0000161 gn=NLTP2 len=118 chr=HanXRQChr01 strand=-1 sp=Helianthus annuus def=Probable non-specific lipid-transfer protein 2	-24.9958	35	11.8	118	244	114	3	2	4	6	0.666667	3.64159	1	139
b65	b65.a8	b65.a8.a1	HanXRQChr07g0191671 locus_tag=HanXRQChr07g0191671 gn=HanXRQChr07g0191671 len=116 chr=HanXRQChr07 strand=1 sp=Helianthus annuus def=Putative plant lipid transfer protein/Par allergen; Bifunctional inhibitor/plant lipid transfer protein/seed storage helical domain	-31.5034	44	11.6	116	170	40	4	3	5	5	1	9	1	101
b65	b65.a9	b65.a9.a1	HanXRQChr15g0463521 locus_tag=HanXRQChr15g0463521 gn=HanXRQChr15g0463521 len=133 chr=HanXRQChr15 strand=1 sp=Helianthus annuus def=Putative plant lipid transfer protein/Par allergen; Bifunctional inhibitor/plant lipid transfer protein/seed storage helical domain	-13.4049	20	13.8	133	135	5	3	2	4	8	0.5	2.16228	1	96
b65	b65.b10	b65.b10.a1	HanXRQChr10g0291651 locus_tag=HanXRQChr10g0291651 gn=NLTP3 len=118 chr=HanXRQChr10 strand=-1 sp=Helianthus annuus def=Probable non-specific lipid-transfer protein 3	-10.3925	21	11.9	118	132	2	2	1	3	4	0.75	4.62341	1	95
b65	b65.b11	b65.b11.a1	HanXRQChr16g0519741 locus_tag=HanXRQChr16g0519741 gn=NLTP len=140 chr=HanXRQChr16 strand=-1 sp=Helianthus annuus def=Probable non-specific lipid-transfer protein	-13.2013	20	14.4	140	32	1	2	1	2	7	0.285714	0.930698	1	31
b66	b66.a1	b66.a1.a1	HanXRQChr02g0034141 locus_tag=HanXRQChr02g0034141 gn=GSA len=474 chr=HanXRQChr02 strand=1 sp=Helianthus annuus def=Probable glutamate-1-semialdehyde 2,1-aminomutase, chloroplastic	-181.629	60	50.4	474	1739	1184	21	17	28	20	1.4	24.1189	1	155
b66	b66.a2	b66.a2.a1	HanXRQChr09g0273511 locus_tag=HanXRQChr09g0273511 gn=GSA len=473 chr=HanXRQChr09 strand=1 sp=Helianthus annuus def=Probable glutamate-1-semialdehyde 2,1-aminomutase, chloroplastic	-101.034	37	50.5	473	1200	484	12	7	16	18	0.888889	6.74264	1	155
b66	b66.a3	b66.a3.a1	HanXRQChr16g0498371 locus_tag=HanXRQChr16g0498371 gn=HanXRQChr16g0498371 len=308 chr=HanXRQChr16 strand=1 sp=Helianthus annuus def=Putative aminotransferase class-III; Pyridoxal phosphate-dependent transferase	-51.2472	26	32.8	308	573	4	5	1	7	11	0.636364	3.32876	1	155
b67	b67.a1	b67.a1.a1	HanXRQChr14g0428751 locus_tag=HanXRQChr14g0428751 gn=FTSH len=732 chr=HanXRQChr14 strand=-1 sp=Helianthus annuus def=Probable ATP-dependent zinc metalloprotease FTSH, chloroplastic	-270.175	45	78.7	732	2380	152	26	2	39	30	1.3	18.9526	1	155
b67	b67.a2	b67.a2.a1	HanXRQChr06g0184921 locus_tag=HanXRQChr06g0184921 gn=FTSH len=704 chr=HanXRQChr06 strand=-1 sp=Helianthus annuus def=Probable ATP-dependent zinc metalloprotease FTSH, chloroplastic	-265.288	47	75.3	704	2233	5	26	2	38	27	1.40741	24.551	1	155
b68	b68.a1	b68.a1.a1	HanXRQChr07g0197421 locus_tag=HanXRQChr07g0197421 gn=EF1A len=522 chr=HanXRQChr07 strand=1 sp=Helianthus annuus def=Probable elongation factor 1-alpha	-171.62	49	57.4	522	2345	1447	21	7	33	20	1.65	43.6684	1	155
b68	b68.a2	b68.a2.a1	HanXRQChr14g0454691 locus_tag=HanXRQChr14g0454691 gn=EF1A2 len=503 chr=HanXRQChr14 strand=-1 sp=Helianthus annuus def=Probable elongation factor 1-alpha	-105.301	33	55.7	503	899	1	15	1	21	22	0.954545	8.00628	1	155
b69	b69.a1	b69.a1.a1	HanXRQChr14g0445101 locus_tag=HanXRQChr14g0445101 gn=14335 len=258 chr=HanXRQChr14 strand=1 sp=Helianthus annuus def=Probable 14-3-3-like protein 16R	-117.742	68	28.8	258	879	120	16	5	23	14	1.64286	42.9397	1	155
b69	b69.a2	b69.a2.a1	HanXRQChr05g0162961 locus_tag=HanXRQChr05g0162961 gn=1433C len=260 chr=HanXRQChr05 strand=-1 sp=Helianthus annuus def=Probable 14-3-3-like protein C	-106.44	57	29.3	260	794	204	14	8	21	15	1.4	24.1189	1	155
b69	b69.a3	b69.a3.a1	HanXRQChr11g0323001 locus_tag=HanXRQChr11g0323001 gn=1433 len=259 chr=HanXRQChr11 strand=-1 sp=Helianthus annuus def=Probable 14-3-3-like protein	-103.934	55	28.8	259	762	4	12	2	19	14	1.35714	21.7585	1	155
b69	b69.a4	b69.a4.a1	HanXRQChr11g0324971 locus_tag=HanXRQChr11g0324971 gn=1433 len=259 chr=HanXRQChr11 strand=-1 sp=Helianthus annuus def=Probable 14-3-3-like protein	-81.2645	49	29.1	259	720	114	11	4	18	14	1.28571	18.307	1	155
b69	b69.a5	b69.a5.a1	HanXRQChr02g0046951 locus_tag=HanXRQChr02g0046951 gn=1433D len=257 chr=HanXRQChr02 strand=1 sp=Helianthus annuus def=Probable 14-3-3-like protein D	-96.1891	58	29.2	257	687	360	13	9	16	15	1.06667	10.6591	1	155
b69	b69.a6	b69.a6.a1	HanXRQChr15g0495271 locus_tag=HanXRQChr15g0495271 gn=HanXRQChr15g0495271 len=256 chr=HanXRQChr15 strand=1 sp=Helianthus annuus def=Putative 14-3-3 protein; 14-3-3 protein, conserved site; 14-3-3 domain	-121.215	67	29.1	256	660	217	16	4	22	12	1.83333	67.1292	1	155
b69	b69.a7	b69.a7.a1	HanXRQChr14g0440991 locus_tag=HanXRQChr14g0440991 gn=1433 len=259 chr=HanXRQChr14 strand=-1 sp=Helianthus annuus def=Probable 14-3-3-like protein	-50.459	33	29.2	259	574	5	8	2	12	15	0.8	5.30957	1	155
b69	b69.a8	b69.a8.a1	HanXRQChr14g0442711 locus_tag=HanXRQChr14g0442711 gn=14339 len=258 chr=HanXRQChr14 strand=-1 sp=Helianthus annuus def=Probable 14-3-3 protein 9	-94.8122	54	29.3	258	556	97	15	1	19	11	1.72727	52.367	1	155
b69	b69.a9	b69.a9.a1	HanXRQChr13g0388941 locus_tag=HanXRQChr13g0388941 gn=HanXRQChr13g0388941 len=256 chr=HanXRQChr13 strand=1 sp=Helianthus annuus def=Putative 14-3-3 protein; 14-3-3 protein, conserved site; 14-3-3 domain	-69.7752	43	29.1	256	456	22	12	1	16	12	1.33333	20.5443	1	155
b69	b69.b10	b69.b10.a1	HanXRQChr09g0249391 locus_tag=HanXRQChr09g0249391 gn=14310 len=251 chr=HanXRQChr09 strand=1 sp=Helianthus annuus def=Probable 14-3-3 protein 10	-50.7829	40	28.3	251	303	113	8	4	9	14	0.642857	3.39397	1	154
b69	b69.b11	b69.b11.a1	HanXRQChr17g0541221 locus_tag=HanXRQChr17g0541221 gn=HanXRQChr17g0541221 len=262 chr=HanXRQChr17 strand=-1 sp=Helianthus annuus def=Putative 14-3-3 protein; 14-3-3 protein, conserved site; 14-3-3 domain	-26.4675	19	29.5	262	292	2	6	1	8	12	0.666667	3.64159	1	154
b69	b69.b12	b69.b12.a1	HanXRQChr02g0045641 locus_tag=HanXRQChr02g0045641 gn=1433A len=261 chr=HanXRQChr02 strand=-1 sp=Helianthus annuus def=Probable 14-3-3-like protein A	-19.5186	12	29.4	261	219	8	4	1	6	14	0.428571	1.6827	1	154
b69	b69.b13	b69.b13.a1	HanXRQChr05g0149621 locus_tag=HanXRQChr05g0149621 gn=GRF2 len=260 chr=HanXRQChr05 strand=1 sp=Helianthus annuus def=Probable general regulatory factor 2	-20.1983	14	29.3	260	212	1	4	1	6	13	0.461538	1.89427	1	154
b70	b70.a1	b70.a1.a1	HanXRQChr03g0079131 locus_tag=HanXRQChr03g0079131 gn=CAPPB len=965 chr=HanXRQChr03 strand=1 sp=Helianthus annuus def=Probable phosphoenolpyruvate carboxylase 1	-245.777	49	110.2	965	2063	501	40	10	48	49	0.979592	8.54095	1	155
b70	b70.a2	b70.a2.a1	HanXRQChr15g0495261 locus_tag=HanXRQChr15g0495261 gn=CAPP1 len=965 chr=HanXRQChr15 strand=1 sp=Helianthus annuus def=Probable phosphoenolpyruvate carboxylase	-218.217	45	110.1	965	1696	105	36	7	43	49	0.877551	6.54312	1	155
b70	b70.a3	b70.a3.a1	HanXRQChr14g0442731 locus_tag=HanXRQChr14g0442731 gn=CAPP1 len=967 chr=HanXRQChr14 strand=-1 sp=Helianthus annuus def=Probable phosphoenolpyruvate carboxylase, housekeeping isozyme	-145.65	29	110.3	967	1394	1	24	1	30	52	0.576923	2.77505	1	155
b70	b70.a4	b70.a4.a1	HanXRQChr08g0214471 locus_tag=HanXRQChr08g0214471 gn=ATPPC4 len=1047 chr=HanXRQChr08 strand=1 sp=Helianthus annuus def=Probable phosphoenolpyruvate carboxylase 4	-17.8354	3	117.2	1047	248	29	3	2	4	46	0.0869565	0.221677	1	149
b71	b71.a1	b71.a1.a1	HanXRQChr11g0326521 locus_tag=HanXRQChr11g0326521 gn=HanXRQChr11g0326521 len=363 chr=HanXRQChr11 strand=1 sp=Helianthus annuus def=Putative chlorophyll A-B binding protein; Chlorophyll a/b binding protein domain	-116.543	41	38.9	363	2283		13		22	16	1.375	22.7137	1	155
b72	b72.a1	b72.a1.a1	HanXRQChr14g0459921 locus_tag=HanXRQChr14g0459921 gn=S17P len=392 chr=HanXRQChr14 strand=1 sp=Helianthus annuus def=Probable sedoheptulose-1,7-bisphosphatase, chloroplastic	-168.302	56	42.1	392	2109	413	22	6	33	21	1.57143	36.2759	1	155
b72	b72.a2	b72.a2.a1	HanXRQChr07g0202701 locus_tag=HanXRQChr07g0202701 gn=SBPASE len=392 chr=HanXRQChr07 strand=-1 sp=Helianthus annuus def=Probable sedoheptulose-bisphosphatase	-150.649	54	42.2	392	1836	140	19	3	29	20	1.45	27.1838	1	155
b73	b73.a1	b73.a1.a1	HanXRQChr10g0318741 locus_tag=HanXRQChr10g0318741 gn=HanXRQChr10g0318741 len=1054 chr=HanXRQChr10 strand=-1 sp=Helianthus annuus def=Putative ribosomal protein S1; Translation elongation factor EFTs/EF1B	-313.862	49	115.2	1054	2155	1928	43	38	49	41	1.19512	14.6719	1	155
b73	b73.a2	b73.a2.a1	HanXRQChr12g0355051 locus_tag=HanXRQChr12g0355051 gn=HanXRQChr12g0355051 len=371 chr=HanXRQChr12 strand=-1 sp=Helianthus annuus def=Putative translation elongation factor EFTs/EF1B; Nucleic acid-binding, OB-fold	-40.084	17	40	371	310	83	7	2	7	12	0.583333	2.83119	1	155
b74	b74.a1	b74.a1.a1	HanXRQChr14g0451091 locus_tag=HanXRQChr14g0451091 gn=HanXRQChr14g0451091 len=264 chr=HanXRQChr14 strand=-1 sp=Helianthus annuus def=Putative nucleotide-binding alpha-beta plait domain	-77.4882	46	29.2	264	817	356	8	4	10	7	1.42857	25.827	1	155
b74	b74.a2	b74.a2.a1	HanXRQChr08g0235231 locus_tag=HanXRQChr08g0235231 gn=ROC4 len=307 chr=HanXRQChr08 strand=-1 sp=Helianthus annuus def=Probable 31 kDa ribonucleoprotein, chloroplastic	-81.9425	35	33.5	307	761	528	11	9	14	8	1.75	55.2341	1	155
b74	b74.a3	b74.a3.a1	HanXRQChr02g0052341 locus_tag=HanXRQChr02g0052341 gn=HanXRQChr02g0052341 len=278 chr=HanXRQChr02 strand=1 sp=Helianthus annuus def=Probable RNA-binding (RRM/RBD/RNP motifs) family protein	-77.1384	31	30.1	278	647	192	11	5	17	11	1.54545	34.1119	1	155
b74	b74.a4	b74.a4.a1	HanXRQChr13g0400121 locus_tag=HanXRQChr13g0400121 gn=ROC1 len=264 chr=HanXRQChr13 strand=-1 sp=Helianthus annuus def=Probable 29 kDa ribonucleoprotein A, chloroplastic	-75.5358	29	28.4	264	584	129	10	4	16	10	1.6	38.8107	1	154
b74	b74.a5	b74.a5.a1	HanXRQChr07g0199041 locus_tag=HanXRQChr07g0199041 gn=HanXRQChr07g0199041 len=264 chr=HanXRQChr07 strand=1 sp=Helianthus annuus def=Putative nucleotide-binding alpha-beta plait domain	-51.6406	37	29.2	264	484	23	6	2	8	10	0.8	5.30957	1	155
b75	b75.a1	b75.a1.a1	HanXRQChr06g0181591 locus_tag=HanXRQChr06g0181591 gn=ENO1 len=506 chr=HanXRQChr06 strand=1 sp=Helianthus annuus def=Probable enolase 1	-251.616	60	54.7	506	2030	1216	26	15	36	21	1.71429	50.7947	1	155
b75	b75.a2	b75.a2.a1	HanXRQChr16g0512701 locus_tag=HanXRQChr16g0512701 gn=ENO len=445 chr=HanXRQChr16 strand=-1 sp=Helianthus annuus def=Probable enolase	-128.112	40	47.8	445	923	109	16	5	18	20	0.9	6.94328	1	155
b76	b76.a1	b76.a1.a1	HanXRQChr01g0022151 locus_tag=HanXRQChr01g0022151 gn=HOG1 len=485 chr=HanXRQChr01 strand=-1 sp=Helianthus annuus def=Probable S-adenosyl-L-homocysteine hydrolase	-215.866	64	53	485	1923	511	29	10	40	19	2.10526	126.427	1	155
b76	b76.a2	b76.a2.a1	HanXRQChr07g0185591 locus_tag=HanXRQChr07g0185591 gn=HanXRQChr07g0185591 len=485 chr=HanXRQChr07 strand=-1 sp=Helianthus annuus def=Putative adenosylhomocysteinase; NAD(P)-binding domain	-185.863	48	52.9	485	1604	192	24	5	32	18	1.77778	58.9484	1	155
b77	b77.a1	b77.a1.a1	HanXRQChr17g0534921 locus_tag=HanXRQChr17g0534921 gn=PSAD len=205 chr=HanXRQChr17 strand=1 sp=Helianthus annuus def=Probable photosystem I reaction center subunit II, chloroplastic	-116.295	67	22.5	205	2102	312	15	4	23	7	3.28571	1929.7	1	155
b77	b77.a2	b77.a2.a1	HanXRQChr03g0083391 locus_tag=HanXRQChr03g0083391 gn=PSAD len=205 chr=HanXRQChr03 strand=-1 sp=Helianthus annuus def=Probable photosystem I reaction center subunit II, chloroplastic	-92.5064	61	22.5	205	1799	9	13	2	21	9	2.33333	214.443	1	155
b78	b78.a1	b78.a1.a1	HanXRQChr13g0389921 locus_tag=HanXRQChr13g0389921 gn=DLDH len=509 chr=HanXRQChr13 strand=1 sp=Helianthus annuus def=Probable dihydrolipoyl dehydrogenase, mitochondrial	-210.965	55	53.7	509	1811	1143	26	18	36	25	1.44	26.5423	1	155
b78	b78.a2	b78.a2.a1	HanXRQChr09g0251531 locus_tag=HanXRQChr09g0251531 gn=HanXRQChr09g0251531 len=497 chr=HanXRQChr09 strand=-1 sp=Helianthus annuus def=Putative trypanothione reductase; Dihydrolipoamide dehydrogenase; FAD/NAD(P)-binding domain	-118.549	40	52.5	497	957	289	17	9	23	24	0.958333	8.08518	1	155
b79	b79.a1	b79.a1.a1	HanXRQChr13g0408961 locus_tag=HanXRQChr13g0408961 gn=PSAE len=138 chr=HanXRQChr13 strand=-1 sp=Helianthus annuus def=Probable photosystem I reaction center subunit IV, chloroplastic	-56.3573	51	14.9	138	1000	502	7	3	9	5	1.8	62.0957	1	155
b79	b79.a2	b79.a2.a1	HanXRQChr11g0327281 locus_tag=HanXRQChr11g0327281 gn=PSAE len=149 chr=HanXRQChr11 strand=1 sp=Helianthus annuus def=Probable photosystem I reaction center subunit IV, chloroplastic	-76.8095	60	15.8	149	745	472	9	5	11	4	2.75	561.341	1	155
b79	b79.a3	b79.a3.a1	HanXRQChr15g0468101 locus_tag=HanXRQChr15g0468101 gn=PSAEA len=139 chr=HanXRQChr15 strand=1 sp=Helianthus annuus def=Probable photosystem I reaction center subunit IV A, chloroplastic	-60.6652	58	14.6	139	716	390	8	2	12	5	2.4	250.189	1	155
b79	b79.a4	b79.a4.a1	HanXRQChr10g0287201 locus_tag=HanXRQChr10g0287201 gn=HanXRQChr10g0287201 len=133 chr=HanXRQChr10 strand=-1 sp=Helianthus annuus def=Putative photosystem I PsaE, reaction centre subunit IV	-48.4892	52	14.4	133	704	153	7	1	9	5	1.8	62.0957	1	155
b80	b80.a1	b80.a1.a1	HanXRQChr17g0553731 locus_tag=HanXRQChr17g0553731 gn=CYPH len=172 chr=HanXRQChr17 strand=-1 sp=Helianthus annuus def=Probable peptidyl-prolyl cis-trans isomerase	-110.158	83	18	172	1282	627	11	6	24	9	2.66667	463.159	1	155
b80	b80.a2	b80.a2.a1	HanXRQChr10g0298981 locus_tag=HanXRQChr10g0298981 gn=HanXRQChr10g0298981 len=173 chr=HanXRQChr10 strand=-1 sp=Helianthus annuus def=Putative cyclophilin-type peptidyl-prolyl cis-trans isomerase domain; Cyclophilin-type peptidyl-prolyl cis-trans isomerase; Cyclophilin-like domain	-84.5495	69	18.2	173	1030	156	10	4	22	9	2.44444	277.256	1	155
b80	b80.a3	b80.a3.a1	HanXRQChr11g0321981 locus_tag=HanXRQChr11g0321981 gn=HanXRQChr11g0321981 len=225 chr=HanXRQChr11 strand=1 sp=Helianthus annuus def=Putative cyclophilin-type peptidyl-prolyl cis-trans isomerase domain; Cyclophilin-type peptidyl-prolyl cis-trans isomerase; Cyclophilin-like domain	-49.7877	32	24.3	225	621	402	7	6	8	11	0.727273	4.3367	1	155
b81	b81.a1	b81.a1.a1	HanXRQCPg0579921 locus_tag=HanXRQCPg0579921 gn=HanXRQCPg0579921 len=1630 chr=HanXRQCP strand=-1 sp=Helianthus annuus def=Putative photosystem I PsaA/PsaB; N-terminal acetyltransferase A, auxiliary subunit; Photosystem I Ycf3, assembly	-176.733	21	182.3	1630	1922	1507	26	23	33	39	0.846154	6.01704	1	155
b81	b81.a2	b81.a2.a1	HanXRQChr10g0278001 locus_tag=HanXRQChr10g0278001 gn=HanXRQChr10g0278001 len=112 chr=HanXRQChr10 strand=-1 sp=Helianthus annuus def=Putative photosystem I PsaA/PsaB	-39.0113	47	12.7	112	547	132	5	2	7	4	1.75	55.2341	1	155
b82	b82.a1	b82.a1.a1	HanXRQChr05g0136881 locus_tag=HanXRQChr05g0136881 gn=MTHSC70-2 len=678 chr=HanXRQChr05 strand=-1 sp=Helianthus annuus def=Probable mitochondrial HSO70 2	-182.458	41	72.1	678	1611	242	25	2	26	33	0.787879	5.13591	1	155
b82	b82.a2	b82.a2.a1	HanXRQChr05g0136861 locus_tag=HanXRQChr05g0136861 gn=HSP7M len=680 chr=HanXRQChr05 strand=1 sp=Helianthus annuus def=Probable heat shock 70 kDa protein, mitochondrial	-166.982	39	72.3	680	1373	4	24	1	25	33	0.757576	4.72237	1	155
b82	b82.a3	b82.a3.a1	HanXRQChr10g0291221 locus_tag=HanXRQChr10g0291221 gn=HanXRQChr10g0291221 len=679 chr=HanXRQChr10 strand=1 sp=Helianthus annuus def=Putative heat shock protein 70 family; Heat shock protein 70kD, peptide-binding domain; Heat shock protein 70kD, C-terminal domain	-139.779	36	72.3	679	1041	399	21	9	22	33	0.666667	3.64159	1	155
b82	b82.a4	b82.a4.a1	HanXRQChr02g0044341 locus_tag=HanXRQChr02g0044341 gn=HanXRQChr02g0044341 len=615 chr=HanXRQChr02 strand=-1 sp=Helianthus annuus def=Putative heat shock protein 70 family; Heat shock protein 70kD, peptide-binding domain; Heat shock protein 70kD, C-terminal domain	-11.7755	4	68.1	615	13	4	2	1	2	26	0.0769231	0.193777	1	13
b83	b83.a1	b83.a1.a1	HanXRQChr05g0149631 locus_tag=HanXRQChr05g0149631 gn=TL29 len=344 chr=HanXRQChr05 strand=-1 sp=Helianthus annuus def=Probable thylakoid lumenal 29 kDa protein, chloroplastic	-165.626	64	37	344	1249	1244	19	18	29	19	1.52632	32.5982	1	155
b83	b83.a2	b83.a2.a1	HanXRQChr17g0544251 locus_tag=HanXRQChr17g0544251 gn=APX4 len=285 chr=HanXRQChr17 strand=1 sp=Helianthus annuus def=Probable L-ascorbate peroxidase 4	-90.4894	53	31.3	285	743	255	14	7	17	15	1.13333	12.5936	1	154
b83	b83.a3	b83.a3.a1	HanXRQChr15g0478771 locus_tag=HanXRQChr15g0478771 gn=HanXRQChr15g0478771 len=284 chr=HanXRQChr15 strand=1 sp=Helianthus annuus def=Putative haem peroxidase	-66.529	38	31.2	284	493	5	10	2	13	14	0.928571	7.48343	1	149
b84	b84.a1	b84.a1.a1	HanXRQChr12g0381201 locus_tag=HanXRQChr12g0381201 gn=AGT len=483 chr=HanXRQChr12 strand=1 sp=Helianthus annuus def=Probable alanine:glyoxylate aminotransferase	-187.767	68	53.1	483	1992		22		34	18	1.88889	76.4264	1	155
b85	b85.a1	b85.a1.a1	HanXRQChr13g0421951 locus_tag=HanXRQChr13g0421951 gn=HanXRQChr13g0421951 len=397 chr=HanXRQChr13 strand=-1 sp=Helianthus annuus def=Putative L-lactate/malate dehydrogenase; Malate dehydrogenase, type 2	-148.718	46	42.7	397	1777	263	16	3	23	19	1.21053	15.2378	1	155
b85	b85.a2	b85.a2.a1	HanXRQChr03g0091431 locus_tag=HanXRQChr03g0091431 gn=MDH len=332 chr=HanXRQChr03 strand=-1 sp=Helianthus annuus def=Probable malate dehydrogenase	-150.277	60	35.4	332	1717	203	16	3	23	14	1.64286	42.9397	1	155
b86	b86.a1	b86.a1.a1	HanXRQChr11g0351581 locus_tag=HanXRQChr11g0351581 gn=HanXRQChr11g0351581 len=335 chr=HanXRQChr11 strand=1 sp=Helianthus annuus def=Putative glycoside hydrolase family 17; Glycoside hydrolase superfamily	-135.702	63	37.1	335	1682	1109	16	11	21	16	1.3125	19.5353	1	155
b86	b86.a2	b86.a2.a1	HanXRQChr11g0351571 locus_tag=HanXRQChr11g0351571 gn=HanXRQChr11g0351571 len=587 chr=HanXRQChr11 strand=1 sp=Helianthus annuus def=Putative glycoside hydrolase family 17; Glycoside hydrolase superfamily	-145.95	51	64.3	587	829	256	19	14	23	24	0.958333	8.08518	1	155
b87	b87.a1	b87.a1.a1	HanXRQChr15g0469281 locus_tag=HanXRQChr15g0469281 gn=PDI len=506 chr=HanXRQChr15 strand=1 sp=Helianthus annuus def=Probable protein disulfide-isomerase	-260	77	55.9	506	1919		33		41	29	1.41379	24.9294	1	155
b88	b88.a1	b88.a1.a1	HanXRQChr15g0470661 locus_tag=HanXRQChr15g0470661 gn=ATPG len=374 chr=HanXRQChr15 strand=1 sp=Helianthus annuus def=Probable ATP synthase gamma chain, chloroplastic	-133.489	44	41	374	1852	221	18	4	30	17	1.76471	57.1709	1	155
b88	b88.a2	b88.a2.a1	HanXRQChr05g0129501 locus_tag=HanXRQChr05g0129501 gn=ATPC1 len=387 chr=HanXRQChr05 strand=-1 sp=Helianthus annuus def=Probable ATPase, F1 complex, gamma subunit protein	-122.813	39	42.9	387	1690	59	16	2	27	19	1.42105	25.3665	1	155
b89	b89.a1	b89.a1.a1	HanXRQChr11g0353951 locus_tag=HanXRQChr11g0353951 gn=RR1 len=452 chr=HanXRQChr11 strand=-1 sp=Helianthus annuus def=Probable 30S ribosomal protein S1, chloroplastic	-136.478	46	49.7	452	1877		19		24	24	1	9	1	155
b90	b90.a1	b90.a1.a1	HanXRQChr06g0164571 locus_tag=HanXRQChr06g0164571 gn=HanXRQChr06g0164571 len=227 chr=HanXRQChr06 strand=1 sp=Helianthus annuus def=Probable translation elongation factor EF1B/ribosomal protein S6 family protein	-100.781	74	24.4	227	806	623	10	7	14	12	1.16667	13.678	1	155
b90	b90.a2	b90.a2.a1	HanXRQChr09g0273081 locus_tag=HanXRQChr09g0273081 gn=EF1D len=266 chr=HanXRQChr09 strand=1 sp=Helianthus annuus def=Probable elongation factor 1-delta	-78.6618	38	29.5	266	761	403	9	6	11	16	0.6875	3.86968	1	155
b90	b90.a3	b90.a3.a1	HanXRQChr13g0401491 locus_tag=HanXRQChr13g0401491 gn=EF1B len=227 chr=HanXRQChr13 strand=1 sp=Helianthus annuus def=Probable elongation factor 1-beta	-77.9734	61	24.5	227	598	415	10	7	12	15	0.8	5.30957	1	155
b90	b90.a4	b90.a4.a1	HanXRQChr16g0497701 locus_tag=HanXRQChr16g0497701 gn=HanXRQChr16g0497701 len=257 chr=HanXRQChr16 strand=-1 sp=Helianthus annuus def=Putative translation elongation factor EF1B/ribosomal protein S6	-23.8809	12	28.2	257	297	65	3	1	5	11	0.454545	1.84804	1	151
b91	b91.a1	b91.a1.a1	HanXRQChr01g0010651 locus_tag=HanXRQChr01g0010651 gn=PTAC16 len=511 chr=HanXRQChr01 strand=1 sp=Helianthus annuus def=Probable plastid transcriptionally active 16	-150.586	56	54.2	511	1238	1158	19	17	21	20	1.05	10.2202	1	155
b91	b91.a2	b91.a2.a1	HanXRQChr11g0340641 locus_tag=HanXRQChr11g0340641 gn=HanXRQChr11g0340641 len=513 chr=HanXRQChr11 strand=1 sp=Helianthus annuus def=Putative NAD(P)-binding domain	-118.52	41	55	513	689	609	16	14	19	24	0.791667	5.18966	1	155
b92	b92.a1	b92.a1.a1	HanXRQChr13g0398251 locus_tag=HanXRQChr13g0398251 gn=HanXRQChr13g0398251 len=380 chr=HanXRQChr13 strand=1 sp=Helianthus annuus def=Putative thioredoxin-like fold	-108.309	30	43.8	380	1437	415	10	4	18	8	2.25	176.828	1	155
b92	b92.a2	b92.a2.a1	HanXRQChr01g0025631 locus_tag=HanXRQChr01g0025631 gn=HanXRQChr01g0025631 len=260 chr=HanXRQChr01 strand=1 sp=Helianthus annuus def=Putative thioredoxin-like fold	-107.241	51	28.4	260	1419	397	11	5	19	9	2.11111	128.155	1	155
b93	b93.a1	b93.a1.a1	HanXRQChr10g0299441 locus_tag=HanXRQChr10g0299441 gn=EF1G2 len=412 chr=HanXRQChr10 strand=1 sp=Helianthus annuus def=Probable elongation factor 1-gamma 2	-119.748	44	46.9	412	1482	233	16	3	23	19	1.21053	15.2378	1	155
b93	b93.a2	b93.a2.a1	HanXRQChr16g0513601 locus_tag=HanXRQChr16g0513601 gn=EF1G len=413 chr=HanXRQChr16 strand=1 sp=Helianthus annuus def=Probable elongation factor 1-gamma	-104.828	40	47	413	1030	287	15	8	18	17	1.05882	10.4505	1	155
b93	b93.a3	b93.a3.a1	HanXRQChr16g0516291 locus_tag=HanXRQChr16g0516291 gn=HanXRQChr16g0516291 len=394 chr=HanXRQChr16 strand=1 sp=Helianthus annuus def=Putative translation elongation factor EF1B, gamma chain, conserved; S-crystallin	-93.1085	40	44.7	394	993	5	13	1	16	15	1.06667	10.6591	1	155
b94	b94.a1	b94.a1.a1	HanXRQChr05g0157561 locus_tag=HanXRQChr05g0157561 gn=HanXRQChr05g0157561 len=288 chr=HanXRQChr05 strand=-1 sp=Helianthus annuus def=Probable uridylyltransferase-related	-152.568	75	31	288	1694		16		23	16	1.4375	26.3842	1	155
b95	b95.a1	b95.a1.a1	HanXRQChr05g0148731 locus_tag=HanXRQChr05g0148731 gn=VATB2 len=480 chr=HanXRQChr05 strand=-1 sp=Helianthus annuus def=Probable V-type proton ATPase subunit B 2	-193.65	63	53.3	480	1688		22		27	21	1.28571	18.307	2	155
b95	b95.a1	b95.a1.a2	HanXRQChr11g0326121 locus_tag=HanXRQChr11g0326121 gn=VATB1 len=517 chr=HanXRQChr11 strand=-1 sp=Helianthus annuus def=Probable V-type proton ATPase subunit B 1	-193.65	59	57.3	517	1688		22		27	21	1.28571	18.307	2	155
b96	b96.a1	b96.a1.a1	HanXRQChr10g0297151 locus_tag=HanXRQChr10g0297151 gn=GBLP len=329 chr=HanXRQChr10 strand=-1 sp=Helianthus annuus def=Probable guanine nucleotide-binding protein subunit beta-like protein	-147.252	61	36.1	329	1140	852	16	9	23	13	1.76923	57.7802	1	155
b96	b96.a2	b96.a2.a1	HanXRQChr14g0432741 locus_tag=HanXRQChr14g0432741 gn=GBLP len=327 chr=HanXRQChr14 strand=-1 sp=Helianthus annuus def=Probable guanine nucleotide-binding protein subunit beta-like protein	-123.61	56	35.9	327	819	531	14	7	22	12	1.83333	67.1292	1	155
b97	b97.a1	b97.a1.a1	HanXRQChr05g0135521 locus_tag=HanXRQChr05g0135521 gn=PHSH len=844 chr=HanXRQChr05 strand=1 sp=Helianthus annuus def=Probable alpha-glucan phosphorylase, H isozyme	-275.9	52	95.5	844	1658		33		38	40	0.95	7.91251	1	155
b98	b98.a1	b98.a1.a1	HanXRQChr05g0146621 locus_tag=HanXRQChr05g0146621 gn=PLAS len=166 chr=HanXRQChr05 strand=-1 sp=Helianthus annuus def=Probable plastocyanin, chloroplastic	-47.1549	41	16.7	166	1629		4		12	4	3	999	1	155
b99	b99.a1	b99.a1.a1	HanXRQChr13g0423741 locus_tag=HanXRQChr13g0423741 gn=HanXRQChr13g0423741 len=360 chr=HanXRQChr13 strand=-1 sp=Helianthus annuus def=Putative hyaluronan/mRNA-binding protein; Stm1, N-terminal	-100.789	49	38.3	360	929	564	12	9	15	13	1.15385	13.251	1	155
b99	b99.a2	b99.a2.a1	HanXRQChr04g0106031 locus_tag=HanXRQChr04g0106031 gn=HanXRQChr04g0106031 len=364 chr=HanXRQChr04 strand=1 sp=Helianthus annuus def=Putative hyaluronan/mRNA-binding protein; Stm1, N-terminal	-75.4992	41	38.9	364	681	473	10	7	12	13	0.923077	7.37678	1	155
b99	b99.a3	b99.a3.a1	HanXRQChr03g0092961 locus_tag=HanXRQChr03g0092961 gn=HanXRQChr03g0092961 len=355 chr=HanXRQChr03 strand=-1 sp=Helianthus annuus def=Putative hyaluronan/mRNA-binding protein; Stm1, N-terminal	-80.4077	39	38.4	355	453	86	10	6	13	14	0.928571	7.48343	1	155
b99	b99.a4	b99.a4.a1	HanXRQChr16g0510681 locus_tag=HanXRQChr16g0510681 gn=HanXRQChr16g0510681 len=354 chr=HanXRQChr16 strand=-1 sp=Helianthus annuus def=Probable hyaluronan / mRNA binding family	-39.2529	26	38	354	261	90	6	4	7	12	0.583333	2.83119	1	142
b99	b99.a5	b99.a5.a1	HanXRQChr06g0168331 locus_tag=HanXRQChr06g0168331 gn=HanXRQChr06g0168331 len=357 chr=HanXRQChr06 strand=-1 sp=Helianthus annuus def=Putative hyaluronan/mRNA-binding protein; Stm1, N-terminal	-13.6485	9	38.5	357	48	6	3	1	3	16	0.1875	0.539927	1	44
c100	c100.a1	c100.a1.a1	HanXRQChr12g0377281 locus_tag=HanXRQChr12g0377281 gn=MDAR len=435 chr=HanXRQChr12 strand=1 sp=Helianthus annuus def=Probable monodehydroascorbate reductase	-184.652	66	46.8	435	1624		27		34	25	1.36	21.9087	1	155
c101	c101.a1	c101.a1.a1	HanXRQChr03g0064801 locus_tag=HanXRQChr03g0064801 gn=GAPN len=496 chr=HanXRQChr03 strand=-1 sp=Helianthus annuus def=Probable NADP-dependent glyceraldehyde-3-phosphate dehydrogenase	-186.577	70	53	496	1602		26		34	23	1.47826	29.0788	1	155
c102	c102.a1	c102.a1.a1	HanXRQChr10g0301751 locus_tag=HanXRQChr10g0301751 gn=ATPREP2 len=1091 chr=HanXRQChr10 strand=-1 sp=Helianthus annuus def=Probable presequence protease 2	-292.455	49	122.3	1091	1598		42		50	55	0.909091	7.11131	1	155
c103	c103.a1	c103.a1.a1	HanXRQChr05g0160651 locus_tag=HanXRQChr05g0160651 gn=HanXRQChr05g0160651 len=135 chr=HanXRQChr05 strand=-1 sp=Helianthus annuus def=Putative photosystem II PsbR	-46.9832	40	13.9	135	1590	280	6	3	17	4	4.25	17781.8	1	155
c103	c103.a2	c103.a2.a1	HanXRQChr08g0232801 locus_tag=HanXRQChr08g0232801 gn=PSBR len=135 chr=HanXRQChr08 strand=-1 sp=Helianthus annuus def=Probable photosystem II 10 kDa polypeptide, chloroplastic	-27.2348	18	13.9	135	1311	1	4	1	13	4	3.25	1777.28	1	155
c104	c104.a1	c104.a1.a1	HanXRQChr01g0027621 locus_tag=HanXRQChr01g0027621 gn=HanXRQChr01g0027621 len=808 chr=HanXRQChr01 strand=-1 sp=Helianthus annuus def=Probable ATPase, AAA-type, CDC48 protein	-226.664	48	89.4	808	1531	86	30	5	37	36	1.02778	9.6605	1	155
c104	c104.a2	c104.a2.a1	HanXRQChr14g0454481 locus_tag=HanXRQChr14g0454481 gn=HanXRQChr14g0454481 len=805 chr=HanXRQChr14 strand=1 sp=Helianthus annuus def=Putative ATPase, AAA-type, core; AAA ATPase, CDC48 family; Aspartate decarboxylase-like domain; P-loop containing nucleoside triphosphate hydrolase; CDC48 domain 2-like	-186.117	41	89.4	805	1392	22	26	2	32	38	0.842105	5.95193	1	155
c104	c104.a3	c104.a3.a1	HanXRQChr14g0452581 locus_tag=HanXRQChr14g0452581 gn=CDC48 len=875 chr=HanXRQChr14 strand=1 sp=Helianthus annuus def=Probable cell division cycle protein 48 homolog	-176.803	36	96.8	875	1293	14	24	1	31	39	0.794872	5.23551	1	155
c104	c104.a4	c104.a4.a1	HanXRQChr11g0346421 locus_tag=HanXRQChr11g0346421 gn=CDC48 len=807 chr=HanXRQChr11 strand=-1 sp=Helianthus annuus def=Probable cell division cycle protein 48 homolog	-168.415	37	89.1	807	1205	1	23	1	29	36	0.805556	5.3908	1	155
c105	c105.a1	c105.a1.a1	HanXRQChr05g0146351 locus_tag=HanXRQChr05g0146351 gn=sks5 len=540 chr=HanXRQChr05 strand=-1 sp=Helianthus annuus def=Probable SKU5 similar 5	-128.725	38	59.6	540	1578		15		23	21	1.09524	11.452	1	155
c106	c106.a1	c106.a1.a1	HanXRQChr01g0017621 locus_tag=HanXRQChr01g0017621 gn=NDK len=148 chr=HanXRQChr01 strand=-1 sp=Helianthus annuus def=Probable nucleoside diphosphate kinase	-100.828	67	16.1	148	1175	691	11	7	20	7	2.85714	718.686	1	155
c106	c106.a2	c106.a2.a1	HanXRQChr11g0344101 locus_tag=HanXRQChr11g0344101 gn=NDKA len=148 chr=HanXRQChr11 strand=1 sp=Helianthus annuus def=Probable nucleoside diphosphate kinase A	-69.5778	60	16.1	148	882	398	8	4	14	6	2.33333	214.443	1	155
c107	c107.a1	c107.a1.a1	HanXRQChr12g0354281 locus_tag=HanXRQChr12g0354281 gn=PRXQ len=217 chr=HanXRQChr12 strand=1 sp=Helianthus annuus def=Probable peroxiredoxin Q, chloroplastic	-124.886	48	23.3	217	1559		13		20	13	1.53846	33.5511	1	155
c108	c108.a1	c108.a1.a1	HanXRQChr05g0128921 locus_tag=HanXRQChr05g0128921 gn=ATCYP20-2 len=253 chr=HanXRQChr05 strand=-1 sp=Helianthus annuus def=Probable cyclophilin 20-2	-128.828	59	27.2	253	1422	564	14	6	27	12	2.25	176.828	1	155
c108	c108.a2	c108.a2.a1	HanXRQChr06g0175251 locus_tag=HanXRQChr06g0175251 gn=HanXRQChr06g0175251 len=248 chr=HanXRQChr06 strand=-1 sp=Helianthus annuus def=Putative cyclophilin-type peptidyl-prolyl cis-trans isomerase domain; Cyclophilin-type peptidyl-prolyl cis-trans isomerase; Cyclophilin-like domain	-102.368	46	26.4	248	968	110	13	5	22	12	1.83333	67.1292	1	155
c109	c109.a1	c109.a1.a1	HanXRQChr17g0541211 locus_tag=HanXRQChr17g0541211 gn=HanXRQChr17g0541211 len=491 chr=HanXRQChr17 strand=1 sp=Helianthus annuus def=Putative ketol-acid reductoisomerase; UDP-glucose/GDP-mannose dehydrogenase	-128.857	42	53.6	491	1304	359	17	4	24	14	1.71429	50.7947	1	155
c109	c109.a2	c109.a2.a1	HanXRQChr06g0171391 locus_tag=HanXRQChr06g0171391 gn=HanXRQChr06g0171391 len=588 chr=HanXRQChr06 strand=-1 sp=Helianthus annuus def=Probable ketol-acid reductoisomerase	-133.881	37	63.4	588	1120	175	19	6	26	19	1.36842	22.3572	1	155
c109	c109.a3	c109.a3.a1	HanXRQChr16g0526211 locus_tag=HanXRQChr16g0526211 gn=ILV5 len=588 chr=HanXRQChr16 strand=-1 sp=Helianthus annuus def=Probable ketol-acid reductoisomerase, chloroplastic	-120.887	36	63.8	588	913	36	16	5	23	19	1.21053	15.2378	1	155
c110	c110.a1	c110.a1.a1	HanXRQChr15g0485781 locus_tag=HanXRQChr15g0485781 gn=GLYC1 len=471 chr=HanXRQChr15 strand=-1 sp=Helianthus annuus def=Probable serine hydroxymethyltransferase 1	-159.797	55	51.9	471	1377	221	21	3	28	17	1.64706	43.3669	1	155
c110	c110.a2	c110.a2.a1	HanXRQChr14g0436381 locus_tag=HanXRQChr14g0436381 gn=SHM4 len=471 chr=HanXRQChr14 strand=1 sp=Helianthus annuus def=Probable serine hydroxymethyltransferase 4	-153.445	55	51.9	471	1288	132	21	3	28	17	1.64706	43.3669	1	155
c111	c111.a1	c111.a1.a1	HanXRQChr14g0439791 locus_tag=HanXRQChr14g0439791 gn=PGMP len=629 chr=HanXRQChr14 strand=-1 sp=Helianthus annuus def=Probable phosphoglucomutase, chloroplastic	-167.712	46	68.2	629	1466		20		21	27	0.777778	4.99484	1	155
c112	c112.a1	c112.a1.a1	HanXRQChr04g0096851 locus_tag=HanXRQChr04g0096851 gn=PLDA1 len=796 chr=HanXRQChr04 strand=-1 sp=Helianthus annuus def=Probable phospholipase D alpha 1	-235.067	47	90.2	796	1462	1093	30	25	40	34	1.17647	14.0131	1	155
c112	c112.a2	c112.a2.a1	HanXRQChr10g0302351 locus_tag=HanXRQChr10g0302351 gn=PLDA1 len=804 chr=HanXRQChr10 strand=-1 sp=Helianthus annuus def=Probable phospholipase D alpha 1	-35.7573	8	91.4	804	370	1	6	1	8	37	0.216216	0.645191	1	154
c113	c113.a1	c113.a1.a1	HanXRQChr03g0077251 locus_tag=HanXRQChr03g0077251 gn=UCRIA len=264 chr=HanXRQChr03 strand=-1 sp=Helianthus annuus def=Probable cytochrome b6-f complex iron-sulfur subunit, chloroplastic	-97.8252	39	28.2	264	1166	448	8	2	18	9	2	99	1	155
c113	c113.a2	c113.a2.a1	HanXRQChr13g0407301 locus_tag=HanXRQChr13g0407301 gn=HanXRQChr13g0407301 len=225 chr=HanXRQChr13 strand=1 sp=Helianthus annuus def=Putative rieske iron-sulphur protein; Cytochrome b6-f complex Fe-S subunit	-99.7692	46	24.1	225	997	279	9	3	18	10	1.8	62.0957	1	155
c114	c114.a1	c114.a1.a1	HanXRQChr10g0312621 locus_tag=HanXRQChr10g0312621 gn=HanXRQChr10g0312621 len=208 chr=HanXRQChr10 strand=-1 sp=Helianthus annuus def=Putative germin	-51.1013	43	21.3	208	1044	692	4	3	7	4	1.75	55.2341	1	155
c114	c114.a2	c114.a2.a1	HanXRQChr12g0360281 locus_tag=HanXRQChr12g0360281 gn=HanXRQChr12g0360281 len=209 chr=HanXRQChr12 strand=1 sp=Helianthus annuus def=Putative germin	-26.5516	35	21.3	209	751	399	3	2	6	3	2	99	3	155
c114	c114.a2	c114.a2.a2	HanXRQChr12g0360311 locus_tag=HanXRQChr12g0360311 gn=GL814 len=154 chr=HanXRQChr12 strand=1 sp=Helianthus annuus def=Probable germin-like protein 8-14	-26.5516	47	15.5	154	751	399	3	2	6	4	1.5	30.6228	3	155
c114	c114.a2	c114.a2.a3	HanXRQChr12g0360361 locus_tag=HanXRQChr12g0360361 gn=HanXRQChr12g0360361 len=209 chr=HanXRQChr12 strand=1 sp=Helianthus annuus def=Putative germin; RmlC-like cupin domain; RmlC-like jelly roll fold	-26.5516	35	21.3	209	751	399	3	2	6	3	2	99	3	155
c115	c115.a1	c115.a1.a1	HanXRQChr01g0028581 locus_tag=HanXRQChr01g0028581 gn=HanXRQChr01g0028581 len=524 chr=HanXRQChr01 strand=-1 sp=Helianthus annuus def=Putative acetyl-CoA carboxylase, biotin carboxylase; Glutathione synthetase, prokaryotic	-138.331	46	57.3	524	1409	593	18	7	21	21	1	9	1	155
c115	c115.a2	c115.a2.a1	HanXRQChr17g0565491 locus_tag=HanXRQChr17g0565491 gn=ACCC2 len=602 chr=HanXRQChr17 strand=1 sp=Helianthus annuus def=Probable biotin carboxylase 2, chloroplastic EC=6.4.1.2	-80.3213	25	66.1	602	824	8	12	1	13	25	0.52	2.31131	1	155
c116	c116.a1	c116.a1.a1	HanXRQChr03g0071611 locus_tag=HanXRQChr03g0071611 gn=ADG2 len=512 chr=HanXRQChr03 strand=-1 sp=Helianthus annuus def=Probable ADP glucose pyrophosphorylase large subunit 1	-196.05	58	56.6	512	1399	1280	23	22	29	29	1	9	1	155
c116	c116.a2	c116.a2.a1	HanXRQChr05g0151791 locus_tag=HanXRQChr05g0151791 gn=GLGL1 len=513 chr=HanXRQChr05 strand=-1 sp=Helianthus annuus def=Probable glucose-1-phosphate adenylyltransferase large subunit, chloroplastic/amyloplastic	-11.5302	4	57.5	513	127	8	2	1	2	29	0.0689655	0.172102	1	119
c117	c117.a1	c117.a1.a1	HanXRQChr05g0161541 locus_tag=HanXRQChr05g0161541 gn=F16P2 len=340 chr=HanXRQChr05 strand=-1 sp=Helianthus annuus def=Probable fructose-1,6-bisphosphatase, cytosolic	-147.711	55	37	340	1389	48	20	4	26	15	1.73333	53.117	1	155
c117	c117.a2	c117.a2.a1	HanXRQChr10g0279051 locus_tag=HanXRQChr10g0279051 gn=F16P2 len=340 chr=HanXRQChr10 strand=-1 sp=Helianthus annuus def=Probable fructose-1,6-bisphosphatase, cytosolic	-140.441	50	36.8	340	1359	18	18	2	25	14	1.78571	60.054	1	155
c118	c118.a1	c118.a1.a1	HanXRQChr07g0190131 locus_tag=HanXRQChr07g0190131 gn=HanXRQChr07g0190131 len=197 chr=HanXRQChr07 strand=1 sp=Helianthus annuus def=Putative superoxide dismutase, copper/zinc binding domain; Superoxide dismutase (Cu/Zn) / superoxide dismutase copper chaperone	-63.1987	35	20.5	197	862	550	6	4	10	5	2	99	1	155
c118	c118.a2	c118.a2.a1	HanXRQChr08g0227691 locus_tag=HanXRQChr08g0227691 gn=HanXRQChr08g0227691 len=232 chr=HanXRQChr08 strand=-1 sp=Helianthus annuus def=Putative superoxide dismutase, copper/zinc binding domain; Superoxide dismutase (Cu/Zn) / superoxide dismutase copper chaperone	-70.3027	32	24.3	232	854	542	7	5	11	7	1.57143	36.2759	1	155
c119	c119.a1	c119.a1.a1	HanXRQChr05g0156121 locus_tag=HanXRQChr05g0156121 gn=HanXRQChr05g0156121 len=312 chr=HanXRQChr05 strand=1 sp=Helianthus annuus def=Probable haloacid dehalogenase-like hydrolase (HAD) superfamily protein	-103.905	45	33.8	312	1394		14		18	19	0.947368	7.85867	1	155
c120	c120.a1	c120.a1.a1	HanXRQChr14g0437491 locus_tag=HanXRQChr14g0437491 gn=M2OM len=365 chr=HanXRQChr14 strand=-1 sp=Helianthus annuus def=Probable putative mitochondrial 2-oxoglutarate/malate carrier protein	-115.797	51	39.1	365	1251	257	15	6	20	18	1.11111	11.9155	1	155
c120	c120.a2	c120.a2.a1	HanXRQChr13g0405801 locus_tag=HanXRQChr13g0405801 gn=HanXRQChr13g0405801 len=299 chr=HanXRQChr13 strand=-1 sp=Helianthus annuus def=Probable mitochondrial substrate carrier family protein	-92.7129	51	31.9	299	1119	125	13	4	17	15	1.13333	12.5936	1	155
c121	c121.a1	c121.a1.a1	HanXRQChr05g0142961 locus_tag=HanXRQChr05g0142961 gn=HanXRQChr05g0142961 len=356 chr=HanXRQChr05 strand=1 sp=Helianthus annuus def=Probable haloacid dehalogenase-like hydrolase (HAD) superfamily protein	-114.909	53	38.8	356	1372		14		22	13	1.69231	48.2388	1	155
c122	c122.a1	c122.a1.a1	HanXRQChr10g0303361 locus_tag=HanXRQChr10g0303361 gn=ADT len=326 chr=HanXRQChr10 strand=-1 sp=Helianthus annuus def=Probable ADP,ATP carrier protein, mitochondrial	-123.225	53	35.3	326	1333	1111	19	17	24	15	1.6	38.8107	1	155
c122	c122.a2	c122.a2.a1	HanXRQChr17g0563531 locus_tag=HanXRQChr17g0563531 gn=ADT1 len=385 chr=HanXRQChr17 strand=-1 sp=Helianthus annuus def=Probable ADP,ATP carrier protein, mitochondrial	-17.5961	10	41.9	385	236	14	3	1	5	16	0.3125	1.05353	1	132
c123	c123.a1	c123.a1.a1	HanXRQChr14g0456781 locus_tag=HanXRQChr14g0456781 gn=ADK2 len=342 chr=HanXRQChr14 strand=-1 sp=Helianthus annuus def=Probable adenosine kinase 2	-153.969	72	37.4	342	1345		17		23	16	1.4375	26.3842	1	155
c124	c124.a1	c124.a1.a1	HanXRQChr10g0313771 locus_tag=HanXRQChr10g0313771 gn=AMPL2 len=582 chr=HanXRQChr10 strand=-1 sp=Helianthus annuus def=Probable leucine aminopeptidase 2, chloroplastic EC=3.4.11.5	-117.938	46	60.9	582	1025	367	17	10	20	32	0.625	3.21697	1	155
c124	c124.a2	c124.a2.a1	HanXRQChr03g0064921 locus_tag=HanXRQChr03g0064921 gn=AMPL2 len=581 chr=HanXRQChr03 strand=-1 sp=Helianthus annuus def=Probable leucine aminopeptidase 2, chloroplastic EC=3.4.11.5	-118.444	48	61	581	870	298	19	14	20	33	0.606061	3.03702	1	155
c124	c124.a3	c124.a3.a1	HanXRQChr09g0245791 locus_tag=HanXRQChr09g0245791 gn=HanXRQChr09g0245791 len=584 chr=HanXRQChr09 strand=1 sp=Helianthus annuus def=Putative peptidase M17, leucine aminopeptidase/peptidase B	-48.736	20	62	584	369	16	9	5	10	30	0.333333	1.15443	1	153
c125	c125.a1	c125.a1.a1	HanXRQChr13g0402501 locus_tag=HanXRQChr13g0402501 gn=HanXRQChr13g0402501 len=375 chr=HanXRQChr13 strand=1 sp=Helianthus annuus def=Protein of unknown function, DUF642	-127.617	40	40.9	375	1322		16		25	10	2.5	315.228	1	155
c126	c126.a1	c126.a1.a1	HanXRQChr08g0228441 locus_tag=HanXRQChr08g0228441 gn=ATTIC110 len=1031 chr=HanXRQChr08 strand=1 sp=Helianthus annuus def=Probable translocon at the inner envelope membrane of chloroplasts 110	-212.817	38	113.5	1031	1309		31		34	51	0.666667	3.64159	1	155
c127	c127.a1	c127.a1.a1	HanXRQChr15g0466671 locus_tag=HanXRQChr15g0466671 gn=HanXRQChr15g0466671 len=212 chr=HanXRQChr15 strand=1 sp=Helianthus annuus def=Putative NAD(P)-binding domain	-131.732	83	23.5	212	1296		19		24	14	1.71429	50.7947	1	155
c128	c128.a1	c128.a1.a1	HanXRQChr07g0196791 locus_tag=HanXRQChr07g0196791 gn=FTHS len=632 chr=HanXRQChr07 strand=1 sp=Helianthus annuus def=Probable formate--tetrahydrofolate ligase	-177.865	45	67.4	632	1294		24		25	30	0.833333	5.81292	1	155
c129	c129.a1	c129.a1.a1	HanXRQChr15g0464041 locus_tag=HanXRQChr15g0464041 gn=LHCB4.2 len=284 chr=HanXRQChr15 strand=1 sp=Helianthus annuus def=Probable light harvesting complex photosystem II	-77.3618	38	30.8	284	858	663	11	8	14	12	1.16667	13.678	1	155
c129	c129.a2	c129.a2.a1	HanXRQChr01g0005951 locus_tag=HanXRQChr01g0005951 gn=HanXRQChr01g0005951 len=310 chr=HanXRQChr01 strand=1 sp=Helianthus annuus def=Putative chlorophyll A-B binding protein; Chlorophyll a/b binding protein domain	-80.4008	34	33.8	310	628	433	11	8	12	10	1.2	14.8489	1	155
c130	c130.a1	c130.a1.a1	HanXRQChr10g0308121 locus_tag=HanXRQChr10g0308121 gn=HanXRQChr10g0308121 len=153 chr=HanXRQChr10 strand=1 sp=Helianthus annuus def=Probable involved in response to salt stress. Knockout mutants are hypersensitive to salt stress.	-140.255	87	15.8	153	1290		15		23	10	2.3	198.526	1	155
c131	c131.a1	c131.a1.a1	HanXRQChr02g0050121 locus_tag=HanXRQChr02g0050121 gn=ASP5 len=513 chr=HanXRQChr02 strand=1 sp=Helianthus annuus def=Probable aspartate aminotransferase 5	-143.85	56	56.7	513	1140	1127	21	20	27	29	0.931034	7.53168	1	155
c131	c131.a2	c131.a2.a1	HanXRQChr12g0355551 locus_tag=HanXRQChr12g0355551 gn=HanXRQChr12g0355551 len=419 chr=HanXRQChr12 strand=-1 sp=Helianthus annuus def=Putative aspartate/other aminotransferase; Pyridoxal phosphate-dependent transferase	-48.1609	22	45.9	419	161	126	7	4	7	21	0.333333	1.15443	1	115
c131	c131.a3	c131.a3.a1	HanXRQChr08g0236121 locus_tag=HanXRQChr08g0236121 gn=ASP3 len=445 chr=HanXRQChr08 strand=1 sp=Helianthus annuus def=Probable aspartate aminotransferase 3	-13.0938	10	48.7	445	36	1	4	1	4	23	0.173913	0.492496	1	33
c132	c132.a1	c132.a1.a1	HanXRQChr10g0295961 locus_tag=HanXRQChr10g0295961 gn=CB4 len=323 chr=HanXRQChr10 strand=1 sp=Helianthus annuus def=Probable chlorophyll a-b binding protein CP24, chloroplastic	-100.345	37	35	323	1140	530	8	3	12	10	1.2	14.8489	1	155
c132	c132.a2	c132.a2.a1	HanXRQChr16g0514061 locus_tag=HanXRQChr16g0514061 gn=HanXRQChr16g0514061 len=305 chr=HanXRQChr16 strand=-1 sp=Helianthus annuus def=Putative chlorophyll A-B binding protein; Chlorophyll a/b binding protein domain	-76.7571	39	32.8	305	681	71	7	2	11	11	1	9	1	155
c132	c132.a3	c132.a3.a1	HanXRQChr03g0066961 locus_tag=HanXRQChr03g0066961 gn=CB4A len=257 chr=HanXRQChr03 strand=-1 sp=Helianthus annuus def=Probable chlorophyll a-b binding protein CP24 10A, chloroplastic	-61.0223	37	27.3	257	503	76	6	2	8	8	1	9	1	144
c133	c133.a1	c133.a1.a1	HanXRQChr17g0544921 locus_tag=HanXRQChr17g0544921 gn=P2SAF len=386 chr=HanXRQChr17 strand=-1 sp=Helianthus annuus def=Probable photosystem II stability/assembly factor HCF136, chloroplastic	-127.734	48	42.1	386	1241	89	16	2	17	21	0.809524	5.44947	1	155
c133	c133.a2	c133.a2.a1	HanXRQChr06g0171511 locus_tag=HanXRQChr06g0171511 gn=YC48L len=396 chr=HanXRQChr06 strand=-1 sp=Helianthus annuus def=Probable ycf48-like protein	-124.911	48	43.1	396	1195	43	16	2	18	20	0.9	6.94328	1	155
c134	c134.a1	c134.a1.a1	HanXRQChr09g0246081 locus_tag=HanXRQChr09g0246081 gn=HanXRQChr09g0246081 len=352 chr=HanXRQChr09 strand=-1 sp=Helianthus annuus def=Putative ankyrin repeat-containing domain	-73.247	25	37.7	352	808	337	8	3	12	11	1.09091	11.3285	1	154
c134	c134.a2	c134.a2.a1	HanXRQChr03g0071741 locus_tag=HanXRQChr03g0071741 gn=HanXRQChr03g0071741 len=353 chr=HanXRQChr03 strand=1 sp=Helianthus annuus def=Putative ankyrin repeat-containing domain	-69.0349	31	37.8	353	764	292	10	4	14	11	1.27273	17.7382	1	155
c134	c134.a3	c134.a3.a1	HanXRQChr16g0513931 locus_tag=HanXRQChr16g0513931 gn=AKR2B len=347 chr=HanXRQChr16 strand=-1 sp=Helianthus annuus def=Probable ankyrin repeat-containing 2B	-36.3841	15	37.3	347	437	175	4	2	8	10	0.8	5.30957	1	154
c134	c134.a4	c134.a4.a1	HanXRQChr10g0290681 locus_tag=HanXRQChr10g0290681 gn=HanXRQChr10g0290681 len=353 chr=HanXRQChr10 strand=-1 sp=Helianthus annuus def=Putative ankyrin repeat-containing domain	-23.4098	13	37.9	353	269	6	4	1	6	10	0.6	2.98107	1	151
c135	c135.a1	c135.a1.a1	HanXRQChr15g0478571 locus_tag=HanXRQChr15g0478571 gn=HanXRQChr15g0478571 len=138 chr=HanXRQChr15 strand=-1 sp=Helianthus annuus def=Putative cold-shock protein, DNA-binding; Nucleic acid-binding, OB-fold	-66.7591	51	13.9	138	600	258	5	2	7	5	1.4	24.1189	1	155
c135	c135.a2	c135.a2.a1	HanXRQChr04g0112791 locus_tag=HanXRQChr04g0112791 gn=HanXRQChr04g0112791 len=209 chr=HanXRQChr04 strand=-1 sp=Helianthus annuus def=Putative zinc finger, CCHC-type; Nucleic acid-binding, OB-fold	-92.7345	66	19.7	209	595	411	7	6	8	9	0.888889	6.74264	1	155
c135	c135.a3	c135.a3.a1	HanXRQChr17g0543861 locus_tag=HanXRQChr17g0543861 gn=HanXRQChr17g0543861 len=191 chr=HanXRQChr17 strand=1 sp=Helianthus annuus def=Putative zinc finger, CCHC-type; Cold shock, CspA	-57.3149	36	18.3	191	399	56	6	2	7	10	0.7	4.01187	1	155
c135	c135.a4	c135.a4.a1	HanXRQChr10g0299031 locus_tag=HanXRQChr10g0299031 gn=GRP2 len=215 chr=HanXRQChr10 strand=1 sp=Helianthus annuus def=Probable glycine rich protein 2	-44.1125	37	19.9	215	175	173	5	4	5	11	0.454545	1.84804	1	144
c135	c135.a5	c135.a5.a1	HanXRQChr17g0553881 locus_tag=HanXRQChr17g0553881 gn=HanXRQChr17g0553881 len=225 chr=HanXRQChr17 strand=1 sp=Helianthus annuus def=Putative zinc finger, CCHC-type; Cold shock, CspA	-48.1725	30	21	225	30	29	5	4	5	10	0.5	2.16228	1	29
c136	c136.a1	c136.a1.a1	HanXRQChr06g0171911 locus_tag=HanXRQChr06g0171911 gn=RS31 len=247 chr=HanXRQChr06 strand=1 sp=Helianthus annuus def=Probable 40S ribosomal protein S3-A	-102.832	55	27.5	247	1268		14		20	15	1.33333	20.5443	4	155
c136	c136.a1	c136.a1.a2	HanXRQChr15g0479091 locus_tag=HanXRQChr15g0479091 gn=HanXRQChr15g0479091 len=247 chr=HanXRQChr15 strand=1 sp=Helianthus annuus def=Putative ribosomal protein S3, eukaryotic/archaeal; K homology domain-like, alpha/beta	-102.832	55	27.6	247	1268		14		20	15	1.33333	20.5443	4	155
c136	c136.a1	c136.a1.a3	HanXRQChr17g0543641 locus_tag=HanXRQChr17g0543641 gn=HanXRQChr17g0543641 len=245 chr=HanXRQChr17 strand=1 sp=Helianthus annuus def=Probable ribosomal protein S3 family protein	-102.832	56	27.3	245	1268		14		20	15	1.33333	20.5443	4	155
c136	c136.a1	c136.a1.a4	HanXRQChr17g0543661 locus_tag=HanXRQChr17g0543661 gn=HanXRQChr17g0543661 len=245 chr=HanXRQChr17 strand=-1 sp=Helianthus annuus def=Putative ribosomal protein S3, eukaryotic/archaeal; Ribosomal protein S3, bacterial; K homology domain-like, alpha/beta	-102.832	56	27.3	245	1268		14		20	15	1.33333	20.5443	4	155
c137	c137.a1	c137.a1.a1	HanXRQChr12g0362991 locus_tag=HanXRQChr12g0362991 gn=HanXRQChr12g0362991 len=523 chr=HanXRQChr12 strand=1 sp=Helianthus annuus def=Putative metalloenzyme, LuxS/M16 peptidase-like	-158.923	50	58.1	523	1232	577	20	8	22	22	1	9	1	155
c137	c137.a2	c137.a2.a1	HanXRQChr08g0211871 locus_tag=HanXRQChr08g0211871 gn=MPPBETA len=599 chr=HanXRQChr08 strand=-1 sp=Helianthus annuus def=Probable insulinase (Peptidase family M16) protein	-89.1473	28	66.6	599	677	22	15	3	15	25	0.6	2.98107	1	155
c138	c138.a1	c138.a1.a1	HanXRQChr07g0186621 locus_tag=HanXRQChr07g0186621 gn=HanXRQChr07g0186621 len=330 chr=HanXRQChr07 strand=1 sp=Helianthus annuus def=Putative PDZ domain; Tetratricopeptide-like helical domain	-173.364	58	37.2	330	1253		23		26	22	1.18182	14.1991	1	155
c139	c139.a1	c139.a1.a1	HanXRQChr04g0111521 locus_tag=HanXRQChr04g0111521 gn=HanXRQChr04g0111521 len=210 chr=HanXRQChr04 strand=-1 sp=Helianthus annuus def=Probable nascent polypeptide-associated complex (NAC), alpha subunit family protein	-81.8747	58	22.8	210	1031	559	7	4	10	8	1.25	16.7828	1	155
c139	c139.a2	c139.a2.a1	HanXRQChr15g0496981 locus_tag=HanXRQChr15g0496981 gn=NACA2 len=207 chr=HanXRQChr15 strand=1 sp=Helianthus annuus def=Probable nascent polypeptide-associated complex subunit alpha-like protein 2	-69.4353	46	22.5	207	694	222	7	4	9	10	0.9	6.94328	1	155
c140	c140.a1	c140.a1.a1	HanXRQChr12g0360081 locus_tag=HanXRQChr12g0360081 gn=HanXRQChr12g0360081 len=614 chr=HanXRQChr12 strand=1 sp=Helianthus annuus def=Putative pectinesterase inhibitor domain; Pectin lyase fold/virulence factor; Pectin lyase fold	-116.243	30	67.8	614	772	617	16	14	21	27	0.777778	4.99484	1	153
c140	c140.a2	c140.a2.a1	HanXRQChr09g0277271 locus_tag=HanXRQChr09g0277271 gn=PMEU1 len=574 chr=HanXRQChr09 strand=1 sp=Helianthus annuus def=Probable pectinesterase/pectinesterase inhibitor U1	-59.9939	20	62.5	574	261	52	7	3	8	20	0.4	1.51189	1	152
c140	c140.a3	c140.a3.a1	HanXRQChr10g0311781 locus_tag=HanXRQChr10g0311781 gn=HanXRQChr10g0311781 len=583 chr=HanXRQChr10 strand=-1 sp=Helianthus annuus def=Putative pectinesterase, catalytic; Pectinesterase inhibitor domain; Pectin lyase fold/virulence factor	-90.3591	31	63.4	583	229	226	13	12	13	21	0.619048	3.15956	1	135
c140	c140.a4	c140.a4.a1	HanXRQChr04g0094231 locus_tag=HanXRQChr04g0094231 gn=HanXRQChr04g0094231 len=536 chr=HanXRQChr04 strand=1 sp=Helianthus annuus def=Putative pectinesterase inhibitor domain; Pectin lyase fold/virulence factor	-26.3373	8	58.1	536	213	7	3	1	3	19	0.157895	0.43845	2	153
c140	c140.a4	c140.a4.a2	HanXRQChr04g0094241 locus_tag=HanXRQChr04g0094241 gn=HanXRQChr04g0094241 len=536 chr=HanXRQChr04 strand=1 sp=Helianthus annuus def=Putative pectinesterase inhibitor domain; Pectin lyase fold/virulence factor	-26.3373	8	58.1	536	213	7	3	1	3	19	0.157895	0.43845	2	153
c140	c140.a5	c140.a5.a1	HanXRQChr12g0360071 locus_tag=HanXRQChr12g0360071 gn=HanXRQChr12g0360071 len=575 chr=HanXRQChr12 strand=1 sp=Helianthus annuus def=Putative pectinesterase inhibitor domain; Pectin lyase fold/virulence factor	-33.5194	11	62.4	575	173	18	5	3	5	21	0.238095	0.730196	1	152
c140	c140.a6	c140.a6.a1	HanXRQChr09g0277261 locus_tag=HanXRQChr09g0277261 gn=ATPME2 len=571 chr=HanXRQChr09 strand=-1 sp=Helianthus annuus def=Probable pectin methylesterase 2	-48.5204	21	62.2	571	169	58	7	3	7	19	0.368421	1.33572	1	110
c140	c140.a7	c140.a7.a1	HanXRQChr12g0360101 locus_tag=HanXRQChr12g0360101 gn=HanXRQChr12g0360101 len=576 chr=HanXRQChr12 strand=1 sp=Helianthus annuus def=Putative pectinesterase, catalytic; Pectinesterase inhibitor domain; Pectin lyase fold/virulence factor	-17.9245	5	64	576	156	4	2	1	2	23	0.0869565	0.221677	1	152
c141	c141.a1	c141.a1.a1	HanXRQChr01g0030651 locus_tag=HanXRQChr01g0030651 gn=HanXRQChr01g0030651 len=195 chr=HanXRQChr01 strand=-1 sp=Helianthus annuus def=Probable ribosomal protein L6 family	-87.0363	63	22	195	990	125	11	1	14	9	1.55556	34.9381	1	151
c141	c141.a2	c141.a2.a1	HanXRQChr11g0353771 locus_tag=HanXRQChr11g0353771 gn=RL9 len=195 chr=HanXRQChr11 strand=-1 sp=Helianthus annuus def=Probable 60S ribosomal protein L9	-83.3777	63	22	195	867	2	11	1	14	9	1.55556	34.9381	1	151
c141	c141.a3	c141.a3.a1	HanXRQChr16g0511141 locus_tag=HanXRQChr16g0511141 gn=HanXRQChr16g0511141 len=194 chr=HanXRQChr16 strand=-1 sp=Helianthus annuus def=Probable ribosomal protein L6 family	-84.4284	68	21.8	194	558	254	12	7	14	10	1.4	24.1189	1	148
c142	c142.a1	c142.a1.a1	HanXRQChr15g0464621 locus_tag=HanXRQChr15g0464621 gn=HanXRQChr15g0464621 len=557 chr=HanXRQChr15 strand=-1 sp=Helianthus annuus def=Putative phosphoglycerate mutase, 2,3-bisphosphoglycerate-independent	-143.852	49	60.4	557	1159	561	18	5	22	22	1	9	1	155
c142	c142.a2	c142.a2.a1	HanXRQChr10g0286701 locus_tag=HanXRQChr10g0286701 gn=HanXRQChr10g0286701 len=557 chr=HanXRQChr10 strand=1 sp=Helianthus annuus def=Putative phosphoglycerate mutase, 2,3-bisphosphoglycerate-independent	-115.484	47	60.4	557	682	84	17	4	21	22	0.954545	8.00628	1	155
c143	c143.a1	c143.a1.a1	HanXRQChr12g0368891 locus_tag=HanXRQChr12g0368891 gn=MDHP len=435 chr=HanXRQChr12 strand=1 sp=Helianthus annuus def=Probable malate dehydrogenase [NADP], chloroplastic	-106.311	42	47.4	435	1047	601	15	9	17	20	0.85	6.07946	1	155
c143	c143.a2	c143.a2.a1	HanXRQChr08g0218231 locus_tag=HanXRQChr08g0218231 gn=MDHP len=470 chr=HanXRQChr08 strand=-1 sp=Helianthus annuus def=Probable malate dehydrogenase [NADP], chloroplastic	-66.0566	25	51.2	470	634	188	9	3	11	20	0.55	2.54813	1	155
c144	c144.a1	c144.a1.a1	HanXRQChr06g0167231 locus_tag=HanXRQChr06g0167231 gn=GCSH len=162 chr=HanXRQChr06 strand=1 sp=Helianthus annuus def=Probable glycine cleavage system H protein, mitochondrial	-68.0923	57	17.3	162	1219		6		13	9	1.44444	26.8256	1	155
c145	c145.a1	c145.a1.a1	HanXRQChr13g0407051 locus_tag=HanXRQChr13g0407051 gn=HanXRQChr13g0407051 len=372 chr=HanXRQChr13 strand=-1 sp=Helianthus annuus def=Probable leucine-rich repeat (LRR) family protein	-95.0768	47	40.5	372	888	719	16	14	18	19	0.947368	7.85867	1	155
c145	c145.a2	c145.a2.a1	HanXRQChr13g0403971 locus_tag=HanXRQChr13g0403971 gn=HanXRQChr13g0403971 len=366 chr=HanXRQChr13 strand=-1 sp=Helianthus annuus def=Putative leucine-rich repeat-containing N-terminal, plant-type; Leucine-rich repeat domain, L domain-like	-76.9683	44	39.9	366	338	158	14	11	14	19	0.736842	4.45559	1	136
c145	c145.a3	c145.a3.a1	HanXRQChr13g0406021 locus_tag=HanXRQChr13g0406021 gn=HanXRQChr13g0406021 len=365 chr=HanXRQChr13 strand=-1 sp=Helianthus annuus def=Probable leucine-rich repeat (LRR) family protein	-75.6428	42	39.1	365	274	155	11	9	13	15	0.866667	6.35642	1	141
c146	c146.a1	c146.a1.a1	HanXRQChr03g0086761 locus_tag=HanXRQChr03g0086761 gn=HanXRQChr03g0086761 len=287 chr=HanXRQChr03 strand=1 sp=Helianthus annuus def=Putative major intrinsic protein; Aquaporin-like	-64.9464	42	30.4	287	721	144	8	1	12	6	2	99	1	155
c146	c146.a2	c146.a2.a1	HanXRQChr13g0394591 locus_tag=HanXRQChr13g0394591 gn=HanXRQChr13g0394591 len=287 chr=HanXRQChr13 strand=-1 sp=Helianthus annuus def=Putative major intrinsic protein; Aquaporin-like	-81.5058	42	30.5	287	677	148	9	2	14	6	2.33333	214.443	1	155
c146	c146.a3	c146.a3.a1	HanXRQChr13g0416401 locus_tag=HanXRQChr13g0416401 gn=HanXRQChr13g0416401 len=287 chr=HanXRQChr13 strand=-1 sp=Helianthus annuus def=Putative major intrinsic protein; Aquaporin-like	-61.709	42	30.4	287	664	87	8	1	11	6	1.83333	67.1292	2	155
c146	c146.a3	c146.a3.a2	HanXRQChr13g0416421 locus_tag=HanXRQChr13g0416421 gn=HanXRQChr13g0416421 len=287 chr=HanXRQChr13 strand=-1 sp=Helianthus annuus def=Putative major intrinsic protein; Aquaporin-like	-61.709	42	30.4	287	664	87	8	1	11	6	1.83333	67.1292	2	155
c146	c146.a4	c146.a4.a1	HanXRQChr17g0533621 locus_tag=HanXRQChr17g0533621 gn=TMP-C len=287 chr=HanXRQChr17 strand=-1 sp=Helianthus annuus def=Probable plasma membrane intrinsic protein 1;4	-67.944	33	30.5	287	649	121	8	1	12	5	2.4	250.189	1	155
c146	c146.a5	c146.a5.a1	HanXRQChr06g0165891 locus_tag=HanXRQChr06g0165891 gn=PIP12 len=287 chr=HanXRQChr06 strand=1 sp=Helianthus annuus def=Probable aquaporin PIP1-2	-67.9566	33	30.5	287	563	35	8	1	12	5	2.4	250.189	1	155
c147	c147.a1	c147.a1.a1	HanXRQChr16g0515251 locus_tag=HanXRQChr16g0515251 gn=HanXRQChr16g0515251 len=516 chr=HanXRQChr16 strand=-1 sp=Helianthus annuus def=Putative glucose-1-phosphate adenylyltransferase; Nucleotide-diphospho-sugar transferases	-123.806	39	56.8	516	1189	717	16	11	20	24	0.833333	5.81292	1	155
c147	c147.a2	c147.a2.a1	HanXRQChr11g0329781 locus_tag=HanXRQChr11g0329781 gn=GLGS len=518 chr=HanXRQChr11 strand=1 sp=Helianthus annuus def=Probable glucose-1-phosphate adenylyltransferase small subunit, chloroplastic	-35.5408	13	56.6	518	474	2	6	1	9	23	0.391304	1.46209	1	155
c148	c148.a1	c148.a1.a1	HanXRQChr01g0020261 locus_tag=HanXRQChr01g0020261 gn=HanXRQChr01g0020261 len=280 chr=HanXRQChr01 strand=-1 sp=Helianthus annuus def=Putative photosystem II PsbH, phosphoprotein; Di-haem cytochrome, transmembrane; Cytochrome b6, PetB; Cytochrome b/b6-like domain	-57.3403	30	31	280	1112	486	7	2	11	9	1.22222	15.681	2	155
c148	c148.a1	c148.a1.a2	HanXRQChr11g0326921 locus_tag=HanXRQChr11g0326921 gn=HanXRQChr11g0326921 len=304 chr=HanXRQChr11 strand=1 sp=Helianthus annuus def=Putative photosystem II PsbH, phosphoprotein; Di-haem cytochrome, transmembrane; Cytochrome b6, PetB; Cytochrome b/b6-like domain	-57.3403	28	33.7	304	1112	486	7	2	11	10	1.1	11.5893	2	155
c148	c148.a2	c148.a2.a1	HanXRQChr04g0127521 locus_tag=HanXRQChr04g0127521 gn=HanXRQChr04g0127521 len=449 chr=HanXRQChr04 strand=-1 sp=Helianthus annuus def=Putative cytochrome b6/f complex, subunit IV; Di-haem cytochrome, transmembrane; Cytochrome b6, PetB; Cytochrome b/b6-like domain	-39.81	19	50.1	449	702	76	7	2	9	13	0.692308	3.92388	1	155
c149	c149.a1	c149.a1.a1	HanXRQChr08g0236621 locus_tag=HanXRQChr08g0236621 gn=LHCA4 len=251 chr=HanXRQChr08 strand=-1 sp=Helianthus annuus def=Probable light-harvesting chlorophyll-protein complex I subunit A4	-79.0344	66	27.3	251	947	287	9	4	12	5	2.4	250.189	1	155
c149	c149.a2	c149.a2.a1	HanXRQChr05g0156091 locus_tag=HanXRQChr05g0156091 gn=HanXRQChr05g0156091 len=275 chr=HanXRQChr05 strand=1 sp=Helianthus annuus def=Putative chlorophyll A-B binding protein; Chlorophyll a/b binding protein domain	-68.4635	47	30.2	275	866	206	8	3	13	4	3.25	1777.28	1	155
c150	c150.a1	c150.a1.a1	HanXRQChr13g0407021 locus_tag=HanXRQChr13g0407021 gn=TRXM2 len=163 chr=HanXRQChr13 strand=1 sp=Helianthus annuus def=Probable thioredoxin M2, chloroplastic	-66.9183	53	17.7	163	716	347	9	6	14	11	1.27273	17.7382	1	155
c150	c150.a2	c150.a2.a1	HanXRQChr11g0328441 locus_tag=HanXRQChr11g0328441 gn=ATHM4 len=185 chr=HanXRQChr11 strand=1 sp=Helianthus annuus def=Probable thioredoxin M-type 4	-38.2626	31	20	185	513	154	6	2	8	8	1	9	1	155
c150	c150.a3	c150.a3.a1	HanXRQChr03g0078551 locus_tag=HanXRQChr03g0078551 gn=HanXRQChr03g0078551 len=212 chr=HanXRQChr03 strand=-1 sp=Helianthus annuus def=Putative thioredoxin; Thioredoxin-like fold	-36.5896	28	23.1	212	254	40	7	2	8	8	1	9	1	134
c150	c150.a4	c150.a4.a1	HanXRQChr10g0302791 locus_tag=HanXRQChr10g0302791 gn=TRXM1 len=185 chr=HanXRQChr10 strand=1 sp=Helianthus annuus def=Probable thioredoxin M1, chloroplastic	-18.9797	22	20	185	192	125	4	3	5	9	0.555556	2.59381	1	122
c151	c151.a1	c151.a1.a1	HanXRQChr10g0313391 locus_tag=HanXRQChr10g0313391 gn=HanXRQChr10g0313391 len=837 chr=HanXRQChr10 strand=-1 sp=Helianthus annuus def=Putative heat shock protein 70 family; Heat shock protein 70kD, peptide-binding domain; Heat shock protein 70kD, C-terminal domain	-134.119	26	92.6	837	975	104	18	2	22	36	0.611111	3.08424	1	154
c151	c151.a2	c151.a2.a1	HanXRQChr12g0376851 locus_tag=HanXRQChr12g0376851 gn=HanXRQChr12g0376851 len=836 chr=HanXRQChr12 strand=-1 sp=Helianthus annuus def=Putative heat shock protein 70 family; Heat shock protein 70kD, peptide-binding domain; Heat shock protein 70kD, C-terminal domain	-118.937	27	92.5	836	798	88	17	6	22	35	0.628571	3.25179	1	150
c151	c151.a3	c151.a3.a1	HanXRQChr14g0455881 locus_tag=HanXRQChr14g0455881 gn=HanXRQChr14g0455881 len=842 chr=HanXRQChr14 strand=-1 sp=Helianthus annuus def=Putative heat shock protein 70 family; Heat shock protein 70kD, peptide-binding domain; Heat shock protein 70kD, C-terminal domain	-147.066	32	92.9	842	684	43	20	8	25	33	0.757576	4.72237	1	154
c152	c152.a1	c152.a1.a1	HanXRQChr13g0403031 locus_tag=HanXRQChr13g0403031 gn=HanXRQChr13g0403031 len=211 chr=HanXRQChr13 strand=-1 sp=Helianthus annuus def=Probable ATPase, F0 complex, subunit B/B', bacterial/chloroplast	-93.8491	38	23	211	1130		11		21	10	2.1	124.893	1	155
c153	c153.a1	c153.a1.a1	HanXRQChr16g0503691 locus_tag=HanXRQChr16g0503691 gn=ALDH2B4 len=535 chr=HanXRQChr16 strand=1 sp=Helianthus annuus def=Probable aldehyde dehydrogenase 2B4	-130.549	41	58.1	535	1116	965	17	15	18	26	0.692308	3.92388	1	155
c153	c153.a2	c153.a2.a1	HanXRQChr09g0272291 locus_tag=HanXRQChr09g0272291 gn=HanXRQChr09g0272291 len=532 chr=HanXRQChr09 strand=1 sp=Helianthus annuus def=Putative aldehyde/histidinol dehydrogenase; Aldehyde dehydrogenase, glutamic acid active site	-20.7739	6	57.9	532	152	1	3	1	3	25	0.12	0.318257	1	148
c154	c154.a1	c154.a1.a1	HanXRQChr14g0439821 locus_tag=HanXRQChr14g0439821 gn=HanXRQChr14g0439821 len=343 chr=HanXRQChr14 strand=1 sp=Helianthus annuus def=Probable ribosomal protein L1p/L10e family	-79.5351	39	37.1	343	1112		13		19	13	1.46154	27.9427	1	155
c155	c155.a1	c155.a1.a1	HanXRQChr02g0055581 locus_tag=HanXRQChr02g0055581 gn=SODCP len=225 chr=HanXRQChr02 strand=1 sp=Helianthus annuus def=Probable superoxide dismutase [Cu-Zn], chloroplastic	-73.7979	43	22.7	225	1105		6		9	6	1.5	30.6228	1	155
c156	c156.a1	c156.a1.a1	HanXRQChr06g0180421 locus_tag=HanXRQChr06g0180421 gn=HanXRQChr06g0180421 len=411 chr=HanXRQChr06 strand=1 sp=Helianthus annuus def=Putative DNA-binding domain	-107.565	41	45.6	411	855	590	14	12	21	21	1	9	1	155
c156	c156.a2	c156.a2.a1	HanXRQChr09g0241661 locus_tag=HanXRQChr09g0241661 gn=HanXRQChr09g0241661 len=327 chr=HanXRQChr09 strand=-1 sp=Helianthus annuus def=Putative DNA-binding domain	-89.859	48	35.7	327	508	243	12	10	13	16	0.8125	5.49382	1	155
c157	c157.a1	c157.a1.a1	HanXRQChr14g0459081 locus_tag=HanXRQChr14g0459081 gn=AGO4 len=959 chr=HanXRQChr14 strand=-1 sp=Helianthus annuus def=Probable argonaute family protein	-204.595	43	107.8	959	1068	406	29	17	31	44	0.704545	4.0646	1	150
c157	c157.a2	c157.a2.a1	HanXRQChr03g0091711 locus_tag=HanXRQChr03g0091711 gn=AGO16 len=869 chr=HanXRQChr03 strand=1 sp=Helianthus annuus def=Probable protein argonaute 16	-97.8126	22	97.6	869	684	22	16	4	17	41	0.414634	1.59797	1	149
c158	c158.a1	c158.a1.a1	HanXRQChr10g0319691 locus_tag=HanXRQChr10g0319691 gn=AB19A len=211 chr=HanXRQChr10 strand=1 sp=Helianthus annuus def=Probable auxin-binding protein ABP19a	-41.9208	20	21.8	211	1081		3		6	3	2	99	1	155
c159	c159.a1	c159.a1.a1	HanXRQChr14g0445801 locus_tag=HanXRQChr14g0445801 gn=ASPRX len=548 chr=HanXRQChr14 strand=1 sp=Helianthus annuus def=Probable aspartic proteinase	-98.4632	32	59.2	548	1075		12		18	18	1	9	1	155
c160	c160.a1	c160.a1.a1	HanXRQChr09g0250891 locus_tag=HanXRQChr09g0250891 gn=PGI1 len=611 chr=HanXRQChr09 strand=-1 sp=Helianthus annuus def=Probable phosphoglucose isomerase 1	-131.387	37	66.5	611	1073		16		20	38	0.526316	2.35982	1	155
c161	c161.a1	c161.a1.a1	HanXRQChr12g0360141 locus_tag=HanXRQChr12g0360141 gn=RSSA len=296 chr=HanXRQChr12 strand=-1 sp=Helianthus annuus def=Probable 40S ribosomal protein SA	-100.044	53	32.2	296	1069	4	12	1	19	13	1.46154	27.9427	1	155
c161	c161.a2	c161.a2.a1	HanXRQChr10g0311931 locus_tag=HanXRQChr10g0311931 gn=HanXRQChr10g0311931 len=296 chr=HanXRQChr10 strand=1 sp=Helianthus annuus def=Putative ribosomal protein S2; Ribosomal protein S2, flavodoxin-like domain; Ribosomal protein S2, eukaryotic	-96.4172	53	32.3	296	1067	2	12	1	18	14	1.28571	18.307	1	155
c162	c162.a1	c162.a1.a1	HanXRQChr10g0319481 locus_tag=HanXRQChr10g0319481 gn=HanXRQChr10g0319481 len=394 chr=HanXRQChr10 strand=-1 sp=Helianthus annuus def=Putative RNA helicase HrpA; DEAD/DEAH box helicase domain; RNA helicase, DEAD-box type, Q motif; P-loop containing nucleoside triphosphate hydrolase	-126.871	47	44.6	394	1051	1021	14	13	21	16	1.3125	19.5353	2	155
c162	c162.a1	c162.a1.a2	HanXRQChr12g0354681 locus_tag=HanXRQChr12g0354681 gn=HanXRQChr12g0354681 len=394 chr=HanXRQChr12 strand=-1 sp=Helianthus annuus def=Putative transcription-repair coupling factor; Helicase superfamily 1/2, ATP-binding domain; RNA helicase, DEAD-box type, Q motif; P-loop containing nucleoside triphosphate hydrolase	-126.871	47	44.6	394	1051	1021	14	13	21	16	1.3125	19.5353	2	155
c162	c162.a2	c162.a2.a1	HanXRQChr06g0172011 locus_tag=HanXRQChr06g0172011 gn=IF4A3 len=408 chr=HanXRQChr06 strand=1 sp=Helianthus annuus def=Probable eukaryotic initiation factor 4A-3	-24.0567	16	46.2	408	43	13	6	5	6	24	0.25	0.778279	1	39
c163	c163.a1	c163.a1.a1	HanXRQChr14g0448551 locus_tag=HanXRQChr14g0448551 gn=HanXRQChr14g0448551 len=363 chr=HanXRQChr14 strand=-1 sp=Helianthus annuus def=Probable FUNCTIONS IN: molecular_function unknown	-97.0645	30	41.2	363	1056		11		15	17	0.882353	6.62699	1	155
c164	c164.a1	c164.a1.a1	HanXRQChr14g0452871 locus_tag=HanXRQChr14g0452871 gn=ISPG len=740 chr=HanXRQChr14 strand=-1 sp=Helianthus annuus def=Probable 4-hydroxy-3-methylbut-2-en-1-yl diphosphate synthase (ferredoxin), chloroplastic	-168.598	42	81.9	740	1000	282	27	6	31	39	0.794872	5.23551	1	155
c164	c164.a2	c164.a2.a1	HanXRQChr07g0197541 locus_tag=HanXRQChr07g0197541 gn=GCPE len=740 chr=HanXRQChr07 strand=-1 sp=Helianthus annuus def=Probable 4-hydroxy-3-methylbut-2-enyl diphosphate synthase	-154.396	39	81.8	740	774	56	25	4	27	36	0.75	4.62341	1	155
c165	c165.a1	c165.a1.a1	HanXRQChr17g0535811 locus_tag=HanXRQChr17g0535811 gn=BOU len=319 chr=HanXRQChr17 strand=1 sp=Helianthus annuus def=Probable mitochondrial substrate carrier family protein	-122.54	66	32.3	319	1052	685	18	11	24	16	1.5	30.6228	1	155
c165	c165.a2	c165.a2.a1	HanXRQChr06g0167461 locus_tag=HanXRQChr06g0167461 gn=MCAT len=303 chr=HanXRQChr06 strand=1 sp=Helianthus annuus def=Probable mitochondrial carnitine/acylcarnitine carrier protein	-49.0322	26	30.7	303	368	1	9	1	11	16	0.6875	3.86968	1	138
c166	c166.a1	c166.a1.a1	HanXRQChr05g0146641 locus_tag=HanXRQChr05g0146641 gn=ATCDSP32 len=346 chr=HanXRQChr05 strand=1 sp=Helianthus annuus def=Probable chloroplastic drought-induced stress protein of 32 kD	-98.2929	41	38.6	346	1050		15		19	15	1.26667	17.4785	1	155
c167	c167.a1	c167.a1.a1	HanXRQChr17g0568261 locus_tag=HanXRQChr17g0568261 gn=HanXRQChr17g0568261 len=155 chr=HanXRQChr17 strand=1 sp=Helianthus annuus def=Putative HSP20-like chaperone; Small heat shock protein HSP20	-89.8288	71	17.5	155	359	2	13	1	15	7	2.14286	137.95	1	72
c167	c167.a2	c167.a2.a1	HanXRQChr01g0010881 locus_tag=HanXRQChr01g0010881 gn=HSP11 len=155 chr=HanXRQChr01 strand=-1 sp=Helianthus annuus def=Probable 17.3 kDa class I heat shock protein	-98.2488	70	17.4	155	341	13	14	1	16	7	2.28571	192.07	1	73
c167	c167.a3	c167.a3.a1	HanXRQChr04g0105211 locus_tag=HanXRQChr04g0105211 gn=HanXRQChr04g0105211 len=155 chr=HanXRQChr04 strand=-1 sp=Helianthus annuus def=Putative HSP20-like chaperone; Small heat shock protein HSP20	-65.6882	62	17.5	155	318	8	11	2	13	7	1.85714	70.9686	1	74
c167	c167.a4	c167.a4.a1	HanXRQChr14g0458921 locus_tag=HanXRQChr14g0458921 gn=HanXRQChr14g0458921 len=163 chr=HanXRQChr14 strand=1 sp=Helianthus annuus def=Putative HSP20-like chaperone; Small heat shock protein HSP20	-62.9868	54	18.5	163	291	223	11	9	14	6	2.33333	214.443	1	89
c167	c167.a5	c167.a5.a1	HanXRQChr01g0010951 locus_tag=HanXRQChr01g0010951 gn=HanXRQChr01g0010951 len=155 chr=HanXRQChr01 strand=1 sp=Helianthus annuus def=Putative HSP20-like chaperone; Small heat shock protein HSP20	-83.62	69	17.5	155	278	48	12	4	14	8	1.75	55.2341	1	58
c167	c167.a6	c167.a6.a1	HanXRQChr01g0010941 locus_tag=HanXRQChr01g0010941 gn=HSP16 len=155 chr=HanXRQChr01 strand=-1 sp=Helianthus annuus def=Probable 18.5 kDa class I heat shock protein	-72.4293	68	17.5	155	275	40	12	3	14	7	2	99	1	61
c167	c167.a7	c167.a7.a1	HanXRQChr14g0458951 locus_tag=HanXRQChr14g0458951 gn=HanXRQChr14g0458951 len=214 chr=HanXRQChr14 strand=-1 sp=Helianthus annuus def=Putative HSP20-like chaperone; Small heat shock protein HSP20	-49.1486	36	24.5	214	246	157	10	6	13	7	1.85714	70.9686	1	66
c167	c167.a8	c167.a8.a1	HanXRQChr01g0010461 locus_tag=HanXRQChr01g0010461 gn=HanXRQChr01g0010461 len=140 chr=HanXRQChr01 strand=1 sp=Helianthus annuus def=Putative HSP20-like chaperone; Small heat shock protein HSP20	-52.1282	53	15.8	140	241	15	9	2	11	6	1.83333	67.1292	1	68
c167	c167.a9	c167.a9.a1	HanXRQChr01g0010931 locus_tag=HanXRQChr01g0010931 gn=HSP12 len=155 chr=HanXRQChr01 strand=-1 sp=Helianthus annuus def=Probable 18.2 kDa class I heat shock protein	-81.5574	62	17.5	155	194	10	12	1	13	7	1.85714	70.9686	1	55
c167	c167.b10	c167.b10.a1	HanXRQChr01g0010841 locus_tag=HanXRQChr01g0010841 gn=HanXRQChr01g0010841 len=219 chr=HanXRQChr01 strand=-1 sp=Helianthus annuus def=Putative HSP20-like chaperone; Small heat shock protein HSP20	-33.5134	30	24.8	219	173	3	7	1	8	12	0.666667	3.64159	1	55
c167	c167.b11	c167.b11.a1	HanXRQChr06g0178651 locus_tag=HanXRQChr06g0178651 gn=HanXRQChr06g0178651 len=158 chr=HanXRQChr06 strand=-1 sp=Helianthus annuus def=Putative HSP20-like chaperone; Small heat shock protein HSP20	-11.4049	22	18	158	23	1	4	1	4	5	0.8	5.30957	1	21
c167	c167.b12	c167.b12.a1	HanXRQChr06g0178681 locus_tag=HanXRQChr06g0178681 gn=HanXRQChr06g0178681 len=158 chr=HanXRQChr06 strand=-1 sp=Helianthus annuus def=Putative HSP20-like chaperone; Small heat shock protein HSP20	-11.7794	22	18.1	158	23	1	4	1	4	5	0.8	5.30957	1	20
c167	c167.b13	c167.b13.a1	HanXRQChr12g0379581 locus_tag=HanXRQChr12g0379581 gn=HanXRQChr12g0379581 len=155 chr=HanXRQChr12 strand=-1 sp=Helianthus annuus def=Probable HSP20-like chaperones superfamily protein	-15.0691	24	17.7	155	16	7	4	1	4	5	0.8	5.30957	1	11
c167	c167.b14	c167.b14.a1	HanXRQChr07g0201911 locus_tag=HanXRQChr07g0201911 gn=HSP11 len=153 chr=HanXRQChr07 strand=-1 sp=Helianthus annuus def=Probable 17.6 kDa class I heat shock protein	-13.9245	29	17.5	153	9	6	5	3	5	6	0.833333	5.81292	1	6
c168	c168.a1	c168.a1.a1	HanXRQChr03g0071111 locus_tag=HanXRQChr03g0071111 gn=CRT1b len=415 chr=HanXRQChr03 strand=-1 sp=Helianthus annuus def=Probable calreticulin 1b	-121.55	50	47.4	415	1002	78	18	2	20	26	0.769231	4.87802	1	155
c168	c168.a2	c168.a2.a1	HanXRQChr09g0246011 locus_tag=HanXRQChr09g0246011 gn=CALR len=409 chr=HanXRQChr09 strand=1 sp=Helianthus annuus def=Probable calreticulin	-120.754	50	47.1	409	951	27	18	2	20	25	0.8	5.30957	1	155
c169	c169.a1	c169.a1.a1	HanXRQChr16g0510111 locus_tag=HanXRQChr16g0510111 gn=SERA len=599 chr=HanXRQChr16 strand=-1 sp=Helianthus annuus def=Probable D-3-phosphoglycerate dehydrogenase	-66.1029	21	63.2	599	917	198	11	4	12	26	0.461538	1.89427	1	155
c169	c169.a2	c169.a2.a1	HanXRQChr10g0301601 locus_tag=HanXRQChr10g0301601 gn=EDA9 len=596 chr=HanXRQChr10 strand=-1 sp=Helianthus annuus def=Probable D-3-phosphoglycerate dehydrogenase	-95.9123	32	62.7	596	821	102	14	7	15	23	0.652174	3.48925	1	155
c170	c170.a1	c170.a1.a1	HanXRQChr09g0251791 locus_tag=HanXRQChr09g0251791 gn=HanXRQChr09g0251791 len=1698 chr=HanXRQChr09 strand=-1 sp=Helianthus annuus def=Putative clathrin, heavy chain	-193.613	26	191.9	1698	962	134	32	7	34	70	0.485714	2.05995	1	140
c170	c170.a2	c170.a2.a1	HanXRQChr08g0221871 locus_tag=HanXRQChr08g0221871 gn=HanXRQChr08g0221871 len=1704 chr=HanXRQChr08 strand=1 sp=Helianthus annuus def=Putative clathrin, heavy chain	-185.759	23	192.4	1704	885	57	29	4	31	68	0.455882	1.85682	1	140
c171	c171.a1	c171.a1.a1	HanXRQCPg0579731 locus_tag=HanXRQCPg0579731 gn=HanXRQCPg0579731 len=353 chr=HanXRQCP strand=-1 sp=Helianthus annuus def=Putative photosynthetic reaction centre, L/M	-64.9232	26	38.8	353	1015		9		16	10	1.6	38.8107	7	155
c171	c171.a1	c171.a1.a2	HanXRQChr00c0126g0571821 locus_tag=HanXRQChr00c0126g0571821 gn=PSBA len=340 chr=HanXRQChr00c0126 strand=-1 sp=Helianthus annuus def=Probable photosystem II protein D1	-64.9232	27	37.6	340	1015		9		16	9	1.77778	58.9484	7	155
c171	c171.a1	c171.a1.a3	HanXRQChr00c0368g0574171 locus_tag=HanXRQChr00c0368g0574171 gn=HanXRQChr00c0368g0574171 len=353 chr=HanXRQChr00c0368 strand=1 sp=Helianthus annuus def=Putative photosynthetic reaction centre, L/M	-64.9232	26	38.8	353	1015		9		16	10	1.6	38.8107	7	155
c171	c171.a1	c171.a1.a4	HanXRQChr00c0524g0575441 locus_tag=HanXRQChr00c0524g0575441 gn=HanXRQChr00c0524g0575441 len=353 chr=HanXRQChr00c0524 strand=-1 sp=Helianthus annuus def=Putative photosynthetic reaction centre, L/M	-64.9232	26	38.8	353	1015		9		16	10	1.6	38.8107	7	155
c171	c171.a1	c171.a1.a5	HanXRQChr00c0572g0575941 locus_tag=HanXRQChr00c0572g0575941 gn=HanXRQChr00c0572g0575941 len=334 chr=HanXRQChr00c0572 strand=1 sp=Helianthus annuus def=Putative photosynthetic reaction centre, L/M	-64.9232	27	36.8	334	1015		9		16	11	1.45455	27.4804	7	155
c171	c171.a1	c171.a1.a6	HanXRQChr11g0326571 locus_tag=HanXRQChr11g0326571 gn=HanXRQChr11g0326571 len=353 chr=HanXRQChr11 strand=-1 sp=Helianthus annuus def=Putative photosynthetic reaction centre, L/M	-64.9232	26	38.8	353	1015		9		16	10	1.6	38.8107	7	155
c171	c171.a1	c171.a1.a7	HanXRQChr16g0503941 locus_tag=HanXRQChr16g0503941 gn=HanXRQChr16g0503941 len=353 chr=HanXRQChr16 strand=-1 sp=Helianthus annuus def=Putative photosynthetic reaction centre, L/M	-64.9232	26	38.8	353	1015		9		16	10	1.6	38.8107	7	155
c172	c172.a1	c172.a1.a1	HanXRQCPg0580221 locus_tag=HanXRQCPg0580221 gn=HanXRQCPg0580221 len=351 chr=HanXRQCP strand=-1 sp=Helianthus annuus def=Putative ribosomal protein L22/L17; Ribosomal protein S3, eukaryotic/archaeal; Ribosomal protein S3, bacterial; K homology domain-like, alpha/beta	-108.509	46	40.2	351	985	416	16	8	20	18	1.11111	11.9155	5	155
c172	c172.a1	c172.a1.a2	HanXRQChr01g0020181 locus_tag=HanXRQChr01g0020181 gn=HanXRQChr01g0020181 len=351 chr=HanXRQChr01 strand=1 sp=Helianthus annuus def=Putative ribosomal protein L22/L17; Ribosomal protein S3, bacterial; K homology domain-like, alpha/beta	-108.509	46	40.2	351	985	416	16	8	20	18	1.11111	11.9155	5	155
c172	c172.a1	c172.a1.a3	HanXRQChr04g0127451 locus_tag=HanXRQChr04g0127451 gn=HanXRQChr04g0127451 len=351 chr=HanXRQChr04 strand=1 sp=Helianthus annuus def=Putative ribosomal protein L22/L17; Ribosomal protein S3, eukaryotic/archaeal; Ribosomal protein S3, bacterial; K homology domain-like, alpha/beta	-108.509	46	40.2	351	985	416	16	8	20	18	1.11111	11.9155	5	155
c172	c172.a1	c172.a1.a4	HanXRQChr10g0284421 locus_tag=HanXRQChr10g0284421 gn=HanXRQChr10g0284421 len=339 chr=HanXRQChr10 strand=-1 sp=Helianthus annuus def=Putative ribosomal protein L22/L17; Ribosomal protein S3, eukaryotic/archaeal; Ribosomal protein S3, bacterial; K homology domain-like, alpha/beta	-108.509	48	38.9	339	985	416	16	8	20	16	1.25	16.7828	5	155
c172	c172.a1	c172.a1.a5	HanXRQChr12g0369891 locus_tag=HanXRQChr12g0369891 gn=HanXRQChr12g0369891 len=351 chr=HanXRQChr12 strand=-1 sp=Helianthus annuus def=Putative ribosomal protein L22/L17; Ribosomal protein S3, eukaryotic/archaeal; Ribosomal protein S3, bacterial; K homology domain-like, alpha/beta	-108.509	46	40.2	351	985	416	16	8	20	18	1.11111	11.9155	5	155
c172	c172.a2	c172.a2.a1	HanXRQChr11g0321141 locus_tag=HanXRQChr11g0321141 gn=HanXRQChr11g0321141 len=199 chr=HanXRQChr11 strand=-1 sp=Helianthus annuus def=Putative ribosomal protein L22/L17; K homology domain, prokaryotic type; K homology domain-like, alpha/beta	-69.0662	48	22.7	199	597	28	9	1	13	9	1.44444	26.8256	1	155
c172	c172.a3	c172.a3.a1	HanXRQChr11g0327011 locus_tag=HanXRQChr11g0327011 gn=RK22 len=154 chr=HanXRQChr11 strand=-1 sp=Helianthus annuus def=Probable 50S ribosomal protein L22, chloroplastic	-62.6773	61	17.5	154	448	2	7	1	11	7	1.57143	36.2759	1	153
c173	c173.a1	c173.a1.a1	HanXRQChr09g0253381 locus_tag=HanXRQChr09g0253381 gn=HanXRQChr09g0253381 len=296 chr=HanXRQChr09 strand=1 sp=Helianthus annuus def=Probable ribosomal protein S5 family protein	-63.8276	48	32.1	296	1002		11		17	13	1.30769	19.3092	1	155
c174	c174.a1	c174.a1.a1	HanXRQChr01g0003071 locus_tag=HanXRQChr01g0003071 gn=HanXRQChr01g0003071 len=294 chr=HanXRQChr01 strand=-1 sp=Helianthus annuus def=Probable NAD(P)-binding Rossmann-fold superfamily protein	-130.713	65	31.8	294	1000		13		18	8	2.25	176.828	1	155
c175	c175.a1	c175.a1.a1	HanXRQChr14g0444501 locus_tag=HanXRQChr14g0444501 gn=DHAR3 len=254 chr=HanXRQChr14 strand=-1 sp=Helianthus annuus def=Probable dehydroascorbate reductase 1	-92.1739	65	28.1	254	797	796	15	14	17	18	0.944444	7.79923	1	155
c175	c175.a2	c175.a2.a1	HanXRQChr08g0220001 locus_tag=HanXRQChr08g0220001 gn=DHAR2 len=214 chr=HanXRQChr08 strand=1 sp=Helianthus annuus def=Probable dehydroascorbate reductase 2	-38.0597	32	23.9	214	199	198	6	5	6	12	0.5	2.16228	1	116
c176	c176.a1	c176.a1.a1	HanXRQChr09g0247171 locus_tag=HanXRQChr09g0247171 gn=RK10 len=227 chr=HanXRQChr09 strand=-1 sp=Helianthus annuus def=Probable 50S ribosomal protein L10, chloroplastic	-92.3013	53	25.4	227	987		11		16	12	1.33333	20.5443	1	155
c177	c177.a1	c177.a1.a1	HanXRQChr02g0053161 locus_tag=HanXRQChr02g0053161 gn=HanXRQChr02g0053161 len=262 chr=HanXRQChr02 strand=-1 sp=Helianthus annuus def=Putative chlorophyll A-B binding protein; Chlorophyll a/b binding protein domain	-64.8122	29	27.6	262	757	308	8	3	10	10	1	9	1	155
c177	c177.a2	c177.a2.a1	HanXRQChr02g0053151 locus_tag=HanXRQChr02g0053151 gn=PSBS len=264 chr=HanXRQChr02 strand=1 sp=Helianthus annuus def=Probable photosystem II 22 kDa protein, chloroplastic	-47.2335	28	27.6	264	674	225	6	1	10	11	0.909091	7.11131	1	155
c178	c178.a1	c178.a1.a1	HanXRQChr15g0468471 locus_tag=HanXRQChr15g0468471 gn=HanXRQChr15g0468471 len=566 chr=HanXRQChr15 strand=-1 sp=Helianthus annuus def=Putative chaperonin Cpn60/TCP-1 family; GroEL-like apical domain; GroEL-like equatorial domain	-170.577	58	60.4	566	913	227	26	7	30	29	1.03448	9.82637	1	154
c178	c178.a2	c178.a2.a1	HanXRQChr10g0280521 locus_tag=HanXRQChr10g0280521 gn=HanXRQChr10g0280521 len=681 chr=HanXRQChr10 strand=1 sp=Helianthus annuus def=Putative chaperonin Cpn60/TCP-1 family; GroEL-like apical domain; GroEL-like equatorial domain	-150.552	47	73.1	681	691	40	24	7	26	33	0.787879	5.13591	1	153
c178	c178.a3	c178.a3.a1	HanXRQChr02g0059441 locus_tag=HanXRQChr02g0059441 gn=CH62 len=583 chr=HanXRQChr02 strand=1 sp=Helianthus annuus def=Probable chaperonin CPN60-2, mitochondrial	-83.6282	33	61.9	583	255	19	14	5	15	29	0.517241	2.29034	1	117
c179	c179.a1	c179.a1.a1	HanXRQChr08g0219051 locus_tag=HanXRQChr08g0219051 gn=CB11 len=246 chr=HanXRQChr08 strand=-1 sp=Helianthus annuus def=Probable chlorophyll a-b binding protein 6A, chloroplastic	-65.3326	23	26.6	246	972		8		14	9	1.55556	34.9381	2	155
c179	c179.a1	c179.a1.a2	HanXRQChr12g0370841 locus_tag=HanXRQChr12g0370841 gn=HanXRQChr12g0370841 len=246 chr=HanXRQChr12 strand=1 sp=Helianthus annuus def=Putative chlorophyll A-B binding protein; Chlorophyll a/b binding protein domain	-65.3326	23	26.4	246	972		8		14	8	1.75	55.2341	2	155
c180	c180.a1	c180.a1.a1	HanXRQChr13g0399961 locus_tag=HanXRQChr13g0399961 gn=HanXRQChr13g0399961 len=213 chr=HanXRQChr13 strand=-1 sp=Helianthus annuus def=Putative thioredoxin-like fold	-83.6048	68	22.4	213	783	388	10	6	16	10	1.6	38.8107	1	153
c180	c180.a2	c180.a2.a1	HanXRQChr08g0228231 locus_tag=HanXRQChr08g0228231 gn=HanXRQChr08g0228231 len=217 chr=HanXRQChr08 strand=-1 sp=Helianthus annuus def=Probable thioredoxin superfamily protein	-49.8625	34	23	217	580	185	6	2	9	11	0.818182	5.57933	1	154
c181	c181.a1	c181.a1.a1	HanXRQChr06g0170291 locus_tag=HanXRQChr06g0170291 gn=HanXRQChr06g0170291 len=262 chr=HanXRQChr06 strand=-1 sp=Helianthus annuus def=Probable ribosomal L5P family protein	-104.556	57	28.5	262	963		14		19	15	1.26667	17.4785	1	155
c182	c182.a1	c182.a1.a1	HanXRQChr04g0107661 locus_tag=HanXRQChr04g0107661 gn=HOT5 len=377 chr=HanXRQChr04 strand=-1 sp=Helianthus annuus def=Probable groES-like zinc-binding dehydrogenase family protein	-126.491	58	40.3	377	959		15		19	15	1.26667	17.4785	1	155
c183	c183.a1	c183.a1.a1	HanXRQChr03g0092631 locus_tag=HanXRQChr03g0092631 gn=HanXRQChr03g0092631 len=312 chr=HanXRQChr03 strand=-1 sp=Helianthus annuus def=Putative bifunctional polymyxin resistance protein, ArnA	-125.331	62	35.2	312	953		19		24	16	1.5	30.6228	2	155
c183	c183.a1	c183.a1.a2	HanXRQChr13g0423551 locus_tag=HanXRQChr13g0423551 gn=HanXRQChr13g0423551 len=312 chr=HanXRQChr13 strand=-1 sp=Helianthus annuus def=Putative bifunctional polymyxin resistance protein, ArnA	-125.331	62	35.2	312	953		19		24	16	1.5	30.6228	2	155
c184	c184.a1	c184.a1.a1	HanXRQChr04g0119921 locus_tag=HanXRQChr04g0119921 gn=HanXRQChr04g0119921 len=393 chr=HanXRQChr04 strand=1 sp=Helianthus annuus def=Putative pyruvate dehydrogenase (acetyl-transferring) E1 component, alpha subunit, subgroup y; Thiamin diphosphate-binding fold	-99.6773	35	43.5	393	781	493	15	5	18	16	1.125	12.3352	1	155
c184	c184.a2	c184.a2.a1	HanXRQChr15g0476061 locus_tag=HanXRQChr15g0476061 gn=HanXRQChr15g0476061 len=393 chr=HanXRQChr15 strand=1 sp=Helianthus annuus def=Putative pyruvate dehydrogenase (acetyl-transferring) E1 component, alpha subunit, subgroup y; Thiamin diphosphate-binding fold	-69.8897	28	43.5	393	459	171	13	3	15	16	0.9375	7.65964	1	154
c185	c185.a1	c185.a1.a1	HanXRQChr10g0278581 locus_tag=HanXRQChr10g0278581 gn=ATPD len=254 chr=HanXRQChr10 strand=-1 sp=Helianthus annuus def=Probable ATP synthase delta-subunit gene	-87.158	44	26.9	254	926	809	13	11	19	12	1.58333	37.3119	1	155
c185	c185.a2	c185.a2.a1	HanXRQChr13g0423141 locus_tag=HanXRQChr13g0423141 gn=HanXRQChr13g0423141 len=181 chr=HanXRQChr13 strand=1 sp=Helianthus annuus def=Putative ATPase, OSCP/delta subunit; F1F0 ATP synthase OSCP/delta subunit, N-terminal domain	-20.1836	14	19.5	181	139	22	3	1	5	7	0.714286	4.17947	1	113
c186	c186.a1	c186.a1.a1	HanXRQChr01g0007121 locus_tag=HanXRQChr01g0007121 gn=PDX1 len=308 chr=HanXRQChr01 strand=1 sp=Helianthus annuus def=Probable pyridoxal 5'-phosphate synthase subunit PDX1	-96.6225	39	32.8	308	835	688	13	11	17	12	1.41667	25.1016	1	155
c186	c186.a2	c186.a2.a1	HanXRQChr09g0272441 locus_tag=HanXRQChr09g0272441 gn=HanXRQChr09g0272441 len=116 chr=HanXRQChr09 strand=1 sp=Helianthus annuus def=Putative pyridoxal 5'-phosphate synthase subunit PdxS/SNZ; Aldolase-type TIM barrel	-14.7817	21	12.4	116	208	108	2	1	2	4	0.5	2.16228	1	136
c186	c186.a3	c186.a3.a1	HanXRQChr14g0456021 locus_tag=HanXRQChr14g0456021 gn=A37 len=307 chr=HanXRQChr14 strand=-1 sp=Helianthus annuus def=Probable pyridoxine biosynthesis 1.2	-5.88539	6	32.7	307	49	2	2	1	2	11	0.181818	0.519911	1	49
c187	c187.a1	c187.a1.a1	HanXRQChr01g0015941 locus_tag=HanXRQChr01g0015941 gn=HanXRQChr01g0015941 len=103 chr=HanXRQChr01 strand=1 sp=Helianthus annuus def=Putative histone H4; Histone-fold	-97.0899	61	11.3	103	939		15		22	5	4.4	25117.9	28	155
c187	c187.a1	c187.a1.a2	HanXRQChr02g0044551 locus_tag=HanXRQChr02g0044551 gn=HanXRQChr02g0044551 len=170 chr=HanXRQChr02 strand=1 sp=Helianthus annuus def=Putative histone H4; Histone-fold	-97.0899	37	19.2	170	939		15		22	8	2.75	561.341	28	155
c187	c187.a1	c187.a1.a3	HanXRQChr05g0143011 locus_tag=HanXRQChr05g0143011 gn=HanXRQChr05g0143011 len=103 chr=HanXRQChr05 strand=1 sp=Helianthus annuus def=Putative histone H4; Histone-fold	-97.0899	61	11.3	103	939		15		22	5	4.4	25117.9	28	155
c187	c187.a1	c187.a1.a4	HanXRQChr05g0143741 locus_tag=HanXRQChr05g0143741 gn=HanXRQChr05g0143741 len=121 chr=HanXRQChr05 strand=-1 sp=Helianthus annuus def=Putative histone H4; Histone-fold	-97.0899	52	13.3	121	939		15		22	5	4.4	25117.9	28	155
c187	c187.a1	c187.a1.a5	HanXRQChr05g0148881 locus_tag=HanXRQChr05g0148881 gn=HanXRQChr05g0148881 len=203 chr=HanXRQChr05 strand=-1 sp=Helianthus annuus def=Putative histone H4; Histone-fold	-97.0899	31	22.4	203	939		15		22	11	2	99	28	155
c187	c187.a1	c187.a1.a6	HanXRQChr05g0148911 locus_tag=HanXRQChr05g0148911 gn=HanXRQChr05g0148911 len=107 chr=HanXRQChr05 strand=-1 sp=Helianthus annuus def=Putative histone H4; Histone-fold	-97.0899	59	11.8	107	939		15		22	6	3.66667	4640.59	28	155
c187	c187.a1	c187.a1.a7	HanXRQChr06g0176041 locus_tag=HanXRQChr06g0176041 gn=HanXRQChr06g0176041 len=103 chr=HanXRQChr06 strand=1 sp=Helianthus annuus def=Putative histone H4; Histone-fold	-97.0899	61	11.3	103	939		15		22	5	4.4	25117.9	28	155
c187	c187.a1	c187.a1.a8	HanXRQChr06g0182831 locus_tag=HanXRQChr06g0182831 gn=HanXRQChr06g0182831 len=103 chr=HanXRQChr06 strand=-1 sp=Helianthus annuus def=Putative histone H4; Histone-fold	-97.0899	61	11.3	103	939		15		22	5	4.4	25117.9	28	155
c187	c187.a1	c187.a1.a9	HanXRQChr08g0220451 locus_tag=HanXRQChr08g0220451 gn=HanXRQChr08g0220451 len=103 chr=HanXRQChr08 strand=1 sp=Helianthus annuus def=Putative histone H4; Histone-fold	-97.0899	61	11.3	103	939		15		22	5	4.4	25117.9	28	155
c187	c187.a1	c187.a1.b10	HanXRQChr08g0234801 locus_tag=HanXRQChr08g0234801 gn=HanXRQChr08g0234801 len=103 chr=HanXRQChr08 strand=-1 sp=Helianthus annuus def=Putative histone H4; Histone-fold	-97.0899	61	11.3	103	939		15		22	5	4.4	25117.9	28	155
c187	c187.a1	c187.a1.b11	HanXRQChr09g0244961 locus_tag=HanXRQChr09g0244961 gn=HanXRQChr09g0244961 len=378 chr=HanXRQChr09 strand=1 sp=Helianthus annuus def=Putative histone H4; Histone-fold; Ribonuclease H-like domain	-97.0899	16	43.3	378	939		15		22	23	0.956522	8.04736	28	155
c187	c187.a1	c187.a1.b12	HanXRQChr09g0254461 locus_tag=HanXRQChr09g0254461 gn=HanXRQChr09g0254461 len=103 chr=HanXRQChr09 strand=1 sp=Helianthus annuus def=Putative histone H4; Histone-fold	-97.0899	61	11.3	103	939		15		22	5	4.4	25117.9	28	155
c187	c187.a1	c187.a1.b13	HanXRQChr09g0254471 locus_tag=HanXRQChr09g0254471 gn=HanXRQChr09g0254471 len=103 chr=HanXRQChr09 strand=1 sp=Helianthus annuus def=Putative histone H4; Histone-fold	-97.0899	61	11.3	103	939		15		22	5	4.4	25117.9	28	155
c187	c187.a1	c187.a1.b14	HanXRQChr10g0308661 locus_tag=HanXRQChr10g0308661 gn=HanXRQChr10g0308661 len=103 chr=HanXRQChr10 strand=1 sp=Helianthus annuus def=Putative histone H4; Histone-fold	-97.0899	61	11.3	103	939		15		22	5	4.4	25117.9	28	155
c187	c187.a1	c187.a1.b15	HanXRQChr12g0370021 locus_tag=HanXRQChr12g0370021 gn=HanXRQChr12g0370021 len=103 chr=HanXRQChr12 strand=1 sp=Helianthus annuus def=Putative histone H4; Histone-fold	-97.0899	61	11.3	103	939		15		22	5	4.4	25117.9	28	155
c187	c187.a1	c187.a1.b16	HanXRQChr12g0370071 locus_tag=HanXRQChr12g0370071 gn=HanXRQChr12g0370071 len=192 chr=HanXRQChr12 strand=-1 sp=Helianthus annuus def=Putative histone H4; Histone-fold	-97.0899	33	21.5	192	939		15		22	8	2.75	561.341	28	155
c187	c187.a1	c187.a1.b17	HanXRQChr12g0370081 locus_tag=HanXRQChr12g0370081 gn=HanXRQChr12g0370081 len=103 chr=HanXRQChr12 strand=-1 sp=Helianthus annuus def=Putative histone H4; Histone-fold	-97.0899	61	11.3	103	939		15		22	5	4.4	25117.9	28	155
c187	c187.a1	c187.a1.b18	HanXRQChr12g0370091 locus_tag=HanXRQChr12g0370091 gn=HanXRQChr12g0370091 len=103 chr=HanXRQChr12 strand=-1 sp=Helianthus annuus def=Putative histone H4; Histone-fold	-97.0899	61	11.3	103	939		15		22	5	4.4	25117.9	28	155
c187	c187.a1	c187.a1.b19	HanXRQChr13g0405461 locus_tag=HanXRQChr13g0405461 gn=HanXRQChr13g0405461 len=103 chr=HanXRQChr13 strand=1 sp=Helianthus annuus def=Putative histone H4; Histone-fold	-97.0899	61	11.3	103	939		15		22	5	4.4	25117.9	28	155
c187	c187.a1	c187.a1.b20	HanXRQChr14g0428531 locus_tag=HanXRQChr14g0428531 gn=HanXRQChr14g0428531 len=103 chr=HanXRQChr14 strand=1 sp=Helianthus annuus def=Putative histone H4; Histone-fold	-97.0899	61	11.3	103	939		15		22	5	4.4	25117.9	28	155
c187	c187.a1	c187.a1.b21	HanXRQChr14g0429201 locus_tag=HanXRQChr14g0429201 gn=HanXRQChr14g0429201 len=103 chr=HanXRQChr14 strand=1 sp=Helianthus annuus def=Putative histone H4; Histone-fold	-97.0899	61	11.3	103	939		15		22	5	4.4	25117.9	28	155
c187	c187.a1	c187.a1.b22	HanXRQChr14g0434221 locus_tag=HanXRQChr14g0434221 gn=HanXRQChr14g0434221 len=127 chr=HanXRQChr14 strand=1 sp=Helianthus annuus def=Putative histone H4; Histone-fold	-97.0899	50	14	127	939		15		22	5	4.4	25117.9	28	155
c187	c187.a1	c187.a1.b23	HanXRQChr14g0446371 locus_tag=HanXRQChr14g0446371 gn=HanXRQChr14g0446371 len=103 chr=HanXRQChr14 strand=1 sp=Helianthus annuus def=Putative histone H4; Histone-fold	-97.0899	61	11.3	103	939		15		22	5	4.4	25117.9	28	155
c187	c187.a1	c187.a1.b24	HanXRQChr15g0476921 locus_tag=HanXRQChr15g0476921 gn=HanXRQChr15g0476921 len=107 chr=HanXRQChr15 strand=-1 sp=Helianthus annuus def=Putative histone H4; Histone-fold	-97.0899	59	11.8	107	939		15		22	6	3.66667	4640.59	28	155
c187	c187.a1	c187.a1.b25	HanXRQChr15g0493641 locus_tag=HanXRQChr15g0493641 gn=HanXRQChr15g0493641 len=103 chr=HanXRQChr15 strand=1 sp=Helianthus annuus def=Putative histone H4; Histone-fold	-97.0899	61	11.3	103	939		15		22	5	4.4	25117.9	28	155
c187	c187.a1	c187.a1.b26	HanXRQChr15g0493681 locus_tag=HanXRQChr15g0493681 gn=HanXRQChr15g0493681 len=103 chr=HanXRQChr15 strand=1 sp=Helianthus annuus def=Putative histone H4; Histone-fold	-97.0899	61	11.3	103	939		15		22	5	4.4	25117.9	28	155
c187	c187.a1	c187.a1.b27	HanXRQChr17g0552621 locus_tag=HanXRQChr17g0552621 gn=HanXRQChr17g0552621 len=103 chr=HanXRQChr17 strand=1 sp=Helianthus annuus def=Putative histone H4; Histone-fold	-97.0899	61	11.3	103	939		15		22	5	4.4	25117.9	28	155
c187	c187.a1	c187.a1.b28	HanXRQChr17g0562301 locus_tag=HanXRQChr17g0562301 gn=HanXRQChr17g0562301 len=103 chr=HanXRQChr17 strand=-1 sp=Helianthus annuus def=Putative histone H4; Histone-fold	-97.0899	61	11.3	103	939		15		22	5	4.4	25117.9	28	155
c188	c188.a1	c188.a1.a1	HanXRQChr10g0297791 locus_tag=HanXRQChr10g0297791 gn=APS1 len=468 chr=HanXRQChr10 strand=1 sp=Helianthus annuus def=Probable ATP sulfurylase 1	-95.0888	41	52.2	468	708	96	15	4	17	21	0.809524	5.44947	1	155
c188	c188.a2	c188.a2.a1	HanXRQChr16g0513751 locus_tag=HanXRQChr16g0513751 gn=HanXRQChr16g0513751 len=467 chr=HanXRQChr16 strand=1 sp=Helianthus annuus def=Putative sulphate adenylyltransferase; Sulphate adenylyltransferase, prokaryotic-type; Sulphate adenylyltransferase catalytic domain; ATP-sulfurylase PUA-like domain	-71.2632	25	52.1	467	615	3	12	1	14	20	0.7	4.01187	1	154
c188	c188.a3	c188.a3.a1	HanXRQChr14g0429861 locus_tag=HanXRQChr14g0429861 gn=HanXRQChr14g0429861 len=476 chr=HanXRQChr14 strand=-1 sp=Helianthus annuus def=Putative sulphate adenylyltransferase; Sulphate adenylyltransferase, prokaryotic-type; Sulphate adenylyltransferase catalytic domain	-78.1691	33	52.9	476	364	221	14	13	14	23	0.608696	3.06159	1	150
c189	c189.a1	c189.a1.a1	HanXRQChr08g0213821 locus_tag=HanXRQChr08g0213821 gn=ATXYL1 len=968 chr=HanXRQChr08 strand=1 sp=Helianthus annuus def=Probable alpha-xylosidase 1	-114.644	22	108	968	682	410	15	11	19	27	0.703704	4.0548	1	148
c189	c189.a2	c189.a2.a1	HanXRQChr16g0529301 locus_tag=HanXRQChr16g0529301 gn=HanXRQChr16g0529301 len=920 chr=HanXRQChr16 strand=-1 sp=Helianthus annuus def=Putative glycoside hydrolase family 31; Galactose mutarotase-like domain; Glycosyl hydrolases family 31, active site; Galactose mutarotase, N-terminal barrel	-90.3227	19	102.6	920	517	245	13	9	16	35	0.457143	1.86512	1	144
c190	c190.a1	c190.a1.a1	HanXRQChr04g0120771 locus_tag=HanXRQChr04g0120771 gn=MTHR1 len=597 chr=HanXRQChr04 strand=-1 sp=Helianthus annuus def=Probable methylenetetrahydrofolate reductase 1	-132.007	46	67	597	736	382	21	7	22	29	0.758621	4.73615	1	153
c190	c190.a2	c190.a2.a1	HanXRQChr06g0170341 locus_tag=HanXRQChr06g0170341 gn=MTHFR2 len=597 chr=HanXRQChr06 strand=-1 sp=Helianthus annuus def=Probable methylenetetrahydrofolate reductase 2	-126.543	46	66.9	597	544	190	20	6	20	29	0.689655	3.8939	1	149
c191	c191.a1	c191.a1.a1	HanXRQChr01g0029821 locus_tag=HanXRQChr01g0029821 gn=HanXRQChr01g0029821 len=351 chr=HanXRQChr01 strand=1 sp=Helianthus annuus def=Putative nucleoside phosphorylase	-93.1802	35	38.9	351	922		8		11	8	1.375	22.7137	1	155
c192	c192.a1	c192.a1.a1	HanXRQChr07g0190171 locus_tag=HanXRQChr07g0190171 gn=IDHC len=416 chr=HanXRQChr07 strand=1 sp=Helianthus annuus def=Probable isocitrate dehydrogenase [NADP]	-88.7823	38	46.3	416	838	460	13	7	15	19	0.789474	5.15848	1	155
c192	c192.a2	c192.a2.a1	HanXRQChr16g0532251 locus_tag=HanXRQChr16g0532251 gn=HanXRQChr16g0532251 len=388 chr=HanXRQChr16 strand=-1 sp=Helianthus annuus def=Putative isocitrate dehydrogenase NADP-dependent; Isopropylmalate dehydrogenase-like domain	-58.2671	27	43.3	388	435	57	9	3	10	18	0.555556	2.59381	1	148
c192	c192.a3	c192.a3.a1	HanXRQChr09g0254911 locus_tag=HanXRQChr09g0254911 gn=HanXRQChr09g0254911 len=484 chr=HanXRQChr09 strand=1 sp=Helianthus annuus def=Probable isocitrate/isopropylmalate dehydrogenase family protein	-28.3091	12	53.9	484	186	20	5	3	5	27	0.185185	0.53174	1	135
c193	c193.a1	c193.a1.a1	HanXRQChr05g0155461 locus_tag=HanXRQChr05g0155461 gn=BADH len=502 chr=HanXRQChr05 strand=-1 sp=Helianthus annuus def=Probable betaine aldehyde dehydrogenase, chloroplastic	-127.629	49	54.3	502	904	816	17	15	23	21	1.09524	11.452	1	154
c193	c193.a2	c193.a2.a1	HanXRQChr09g0271671 locus_tag=HanXRQChr09g0271671 gn=ALDH10A8 len=503 chr=HanXRQChr09 strand=1 sp=Helianthus annuus def=Probable aldehyde dehydrogenase 10A8	-20.7966	9	54.6	503	94	6	4	2	4	21	0.190476	0.550516	1	84
c194	c194.a1	c194.a1.a1	HanXRQChr09g0276191 locus_tag=HanXRQChr09g0276191 gn=HanXRQChr09g0276191 len=252 chr=HanXRQChr09 strand=1 sp=Helianthus annuus def=Putative acid phosphatase, class B-like; Acid phosphatase, plant; HAD-like domain	-71.7341	43	28.4	252	890	759	12	9	16	14	1.14286	12.895	1	155
c194	c194.a2	c194.a2.a1	HanXRQChr09g0276201 locus_tag=HanXRQChr09g0276201 gn=HanXRQChr09g0276201 len=252 chr=HanXRQChr09 strand=1 sp=Helianthus annuus def=Putative acid phosphatase, class B-like; Acid phosphatase, plant; HAD-like domain	-31.7627	15	28.2	252	142	14	5	2	5	16	0.3125	1.05353	1	72
c194	c194.a3	c194.a3.a1	HanXRQChr09g0276151 locus_tag=HanXRQChr09g0276151 gn=HanXRQChr09g0276151 len=271 chr=HanXRQChr09 strand=1 sp=Helianthus annuus def=Putative acid phosphatase, class B-like; Vegetative storage protein/acid phosphatase; HAD-like domain	-7.83268	9	30.6	271	5	2	2	1	2	15	0.133333	0.359356	1	5
c195	c195.a1	c195.a1.a1	HanXRQChr08g0216051 locus_tag=HanXRQChr08g0216051 gn=COR47 len=234 chr=HanXRQChr08 strand=1 sp=Helianthus annuus def=Probable cold-regulated 47	-132.493	60	26.4	234	903		16		20	8	2.5	315.228	1	155
c196	c196.a1	c196.a1.a1	HanXRQChr17g0534801 locus_tag=HanXRQChr17g0534801 gn=HanXRQChr17g0534801 len=234 chr=HanXRQChr17 strand=-1 sp=Helianthus annuus def=Uncharacterized conserved protein	-89.2151	60	25.7	234	891		11		14	13	1.07692	10.9378	1	155
c197	c197.a1	c197.a1.a1	HanXRQChr09g0267121 locus_tag=HanXRQChr09g0267121 gn=HanXRQChr09g0267121 len=457 chr=HanXRQChr09 strand=-1 sp=Helianthus annuus def=Probable granulin repeat cysteine protease family protein	-81.0149	18	50.1	457	885		8		8	15	0.533333	2.41455	1	155
c198	c198.a1	c198.a1.a1	HanXRQChr04g0115051 locus_tag=HanXRQChr04g0115051 gn=HanXRQChr04g0115051 len=154 chr=HanXRQChr04 strand=-1 sp=Helianthus annuus def=Putative ubiquitin; Ubiquitin-related domain	-51.4874	45	17	154	870	44	7	2	9	7	1.28571	18.307	2	155
c198	c198.a1	c198.a1.a2	HanXRQChr14g0439841 locus_tag=HanXRQChr14g0439841 gn=RUB1 len=153 chr=HanXRQChr14 strand=1 sp=Helianthus annuus def=Probable related to ubiquitin 1	-51.4874	45	17	153	870	44	7	2	9	7	1.28571	18.307	2	155
c198	c198.a2	c198.a2.a1	HanXRQChr12g0371591 locus_tag=HanXRQChr12g0371591 gn=HanXRQChr12g0371591 len=153 chr=HanXRQChr12 strand=-1 sp=Helianthus annuus def=Putative zinc-binding ribosomal protein; Ubiquitin; Ubiquitin-related domain	-46.56	42	17.4	153	839	13	6	1	8	7	1.14286	12.895	3	155
c198	c198.a2	c198.a2.a2	HanXRQChr12g0383641 locus_tag=HanXRQChr12g0383641 gn=RS27A len=153 chr=HanXRQChr12 strand=-1 sp=Helianthus annuus def=Probable ubiquitin-40S ribosomal protein S27a	-46.56	42	17.4	153	839	13	6	1	8	7	1.14286	12.895	3	155
c198	c198.a2	c198.a2.a3	HanXRQChr17g0569881 locus_tag=HanXRQChr17g0569881 gn=RS27A len=153 chr=HanXRQChr17 strand=-1 sp=Helianthus annuus def=Probable ubiquitin-40S ribosomal protein S27a	-46.56	42	17.4	153	839	13	6	1	8	7	1.14286	12.895	3	155
c199	c199.a1	c199.a1.a1	HanXRQChr08g0229301 locus_tag=HanXRQChr08g0229301 gn=HanXRQChr08g0229301 len=481 chr=HanXRQChr08 strand=1 sp=Helianthus annuus def=Probable arginosuccinate synthase family	-115.224	45	52.9	481	881		18		22	28	0.785714	5.1054	1	154
c200	c200.a1	c200.a1.a1	HanXRQChr05g0129471 locus_tag=HanXRQChr05g0129471 gn=HanXRQChr05g0129471 len=287 chr=HanXRQChr05 strand=1 sp=Helianthus annuus def=Putative glyoxalase I; Glyoxalase/Bleomycin resistance protein/Dihydroxybiphenyl dioxygenase	-94.761	60	32.1	287	878		13		17	14	1.21429	15.3789	1	151
c201	c201.a1	c201.a1.a1	HanXRQChr01g0019431 locus_tag=HanXRQChr01g0019431 gn=HanXRQChr01g0019431 len=144 chr=HanXRQChr01 strand=1 sp=Helianthus annuus def=Putative histone H2B; Histone-fold	-55.6722	45	15.7	144	870	3	7	1	14	4	3.5	3161.28	3	155
c201	c201.a1	c201.a1.a2	HanXRQChr01g0019441 locus_tag=HanXRQChr01g0019441 gn=HanXRQChr01g0019441 len=144 chr=HanXRQChr01 strand=1 sp=Helianthus annuus def=Putative histone H2B; Histone-fold	-55.6722	45	15.7	144	870	3	7	1	14	4	3.5	3161.28	3	155
c201	c201.a1	c201.a1.a3	HanXRQChr08g0218091 locus_tag=HanXRQChr08g0218091 gn=H2B len=137 chr=HanXRQChr08 strand=1 sp=Helianthus annuus def=Probable histone H2B	-55.6722	47	15.1	137	870	3	7	1	14	4	3.5	3161.28	3	155
c201	c201.a2	c201.a2.a1	HanXRQChr06g0175801 locus_tag=HanXRQChr06g0175801 gn=H2B1 len=148 chr=HanXRQChr06 strand=-1 sp=Helianthus annuus def=Probable histone H2B.1	-55.2098	44	16.2	148	869	2	7	1	13	4	3.25	1777.28	7	155
c201	c201.a2	c201.a2.a2	HanXRQChr08g0227891 locus_tag=HanXRQChr08g0227891 gn=HanXRQChr08g0227891 len=272 chr=HanXRQChr08 strand=-1 sp=Helianthus annuus def=Putative histone H2B; Histone-fold	-55.2098	24	29.8	272	869	2	7	1	13	8	1.625	41.1697	7	155
c201	c201.a2	c201.a2.a3	HanXRQChr08g0228151 locus_tag=HanXRQChr08g0228151 gn=HanXRQChr08g0228151 len=141 chr=HanXRQChr08 strand=-1 sp=Helianthus annuus def=Putative histone H2B; Histone-fold	-55.2098	46	15.4	141	869	2	7	1	13	4	3.25	1777.28	7	155
c201	c201.a2	c201.a2.a4	HanXRQChr10g0290071 locus_tag=HanXRQChr10g0290071 gn=H2B1 len=139 chr=HanXRQChr10 strand=-1 sp=Helianthus annuus def=Probable histone H2B.1	-55.2098	47	15.3	139	869	2	7	1	13	4	3.25	1777.28	7	155
c201	c201.a2	c201.a2.a5	HanXRQChr11g0346491 locus_tag=HanXRQChr11g0346491 gn=H2B3 len=142 chr=HanXRQChr11 strand=-1 sp=Helianthus annuus def=Probable histone H2B.3	-55.2098	46	15.4	142	869	2	7	1	13	4	3.25	1777.28	7	155
c201	c201.a2	c201.a2.a6	HanXRQChr13g0391001 locus_tag=HanXRQChr13g0391001 gn=HanXRQChr13g0391001 len=173 chr=HanXRQChr13 strand=-1 sp=Helianthus annuus def=Putative histone H2B; Histone-fold	-55.2098	37	19.2	173	869	2	7	1	13	7	1.85714	70.9686	7	155
c201	c201.a2	c201.a2.a7	HanXRQChr15g0493291 locus_tag=HanXRQChr15g0493291 gn=HanXRQChr15g0493291 len=141 chr=HanXRQChr15 strand=1 sp=Helianthus annuus def=Putative histone H2B; Histone-fold	-55.2098	46	15.4	141	869	2	7	1	13	4	3.25	1777.28	7	155
c201	c201.a3	c201.a3.a1	HanXRQChr15g0491541 locus_tag=HanXRQChr15g0491541 gn=HanXRQChr15g0491541 len=134 chr=HanXRQChr15 strand=1 sp=Helianthus annuus def=Putative histone H2B; Histone-fold	-46.3298	48	14.9	134	868	1	7	1	12	4	3	999	1	155
c201	c201.a4	c201.a4.a1	HanXRQChr09g0248581 locus_tag=HanXRQChr09g0248581 gn=HanXRQChr09g0248581 len=166 chr=HanXRQChr09 strand=-1 sp=Helianthus annuus def=Putative histone H2B; Histone-fold	-47.765	33	18.1	166	758	4	6	1	12	6	2	99	1	155
c201	c201.a5	c201.a5.a1	HanXRQChr02g0032391 locus_tag=HanXRQChr02g0032391 gn=HanXRQChr02g0032391 len=138 chr=HanXRQChr02 strand=-1 sp=Helianthus annuus def=Putative histone H2B; Histone-fold	-49.3468	40	15.1	138	755	1	6	1	11	5	2.2	157.489	3	155
c201	c201.a5	c201.a5.a2	HanXRQChr04g0105281 locus_tag=HanXRQChr04g0105281 gn=HanXRQChr04g0105281 len=138 chr=HanXRQChr04 strand=-1 sp=Helianthus annuus def=Putative histone H2B; Histone-fold	-49.3468	40	15	138	755	1	6	1	11	5	2.2	157.489	3	155
c201	c201.a5	c201.a5.a3	HanXRQChr04g0105331 locus_tag=HanXRQChr04g0105331 gn=HanXRQChr04g0105331 len=138 chr=HanXRQChr04 strand=-1 sp=Helianthus annuus def=Putative histone H2B; Histone-fold	-49.3468	40	15	138	755	1	6	1	11	5	2.2	157.489	3	155
c202	c202.a1	c202.a1.a1	HanXRQChr16g0504391 locus_tag=HanXRQChr16g0504391 gn=HanXRQChr16g0504391 len=359 chr=HanXRQChr16 strand=1 sp=Helianthus annuus def=Putative SGNH hydrolase-type esterase domain	-65.2665	31	39.8	359	514	377	8	7	11	10	1.1	11.5893	1	155
c202	c202.a2	c202.a2.a1	HanXRQChr01g0005901 locus_tag=HanXRQChr01g0005901 gn=HanXRQChr01g0005901 len=359 chr=HanXRQChr01 strand=1 sp=Helianthus annuus def=Putative SGNH hydrolase-type esterase domain	-83.2037	34	39.3	359	492	355	9	8	13	12	1.08333	11.1153	1	150
c203	c203.a1	c203.a1.a1	HanXRQChr08g0221521 locus_tag=HanXRQChr08g0221521 gn=SODM len=228 chr=HanXRQChr08 strand=-1 sp=Helianthus annuus def=Probable superoxide dismutase [Mn], mitochondrial	-64.9964	51	25.3	228	739	254	8	3	11	8	1.375	22.7137	1	155
c203	c203.a2	c203.a2.a1	HanXRQChr14g0460121 locus_tag=HanXRQChr14g0460121 gn=SODM len=226 chr=HanXRQChr14 strand=1 sp=Helianthus annuus def=Probable superoxide dismutase [Mn], mitochondrial	-62.4184	52	25.2	226	605	120	8	3	11	6	1.83333	67.1292	1	155
c204	c204.a1	c204.a1.a1	HanXRQChr05g0155971 locus_tag=HanXRQChr05g0155971 gn=CHLP len=462 chr=HanXRQChr05 strand=1 sp=Helianthus annuus def=Probable geranylgeranyl diphosphate reductase, chloroplastic	-109.798	44	50.9	462	765	254	16	8	17	23	0.73913	4.48442	1	155
c204	c204.a2	c204.a2.a1	HanXRQChr08g0236571 locus_tag=HanXRQChr08g0236571 gn=CHLP len=461 chr=HanXRQChr08 strand=-1 sp=Helianthus annuus def=Probable geranylgeranyl diphosphate reductase, chloroplastic	-80.1356	30	50.9	461	602	91	11	3	12	23	0.521739	2.3246	1	155
c205	c205.a1	c205.a1.a1	HanXRQChr01g0021491 locus_tag=HanXRQChr01g0021491 gn=HanXRQChr01g0021491 len=508 chr=HanXRQChr01 strand=1 sp=Helianthus annuus def=Putative pyruvate kinase; Pyruvate kinase, barrel	-130.089	49	55	508	532	341	19	10	20	20	1	9	2	154
c205	c205.a1	c205.a1.a2	HanXRQChr17g0555661 locus_tag=HanXRQChr17g0555661 gn=HanXRQChr17g0555661 len=508 chr=HanXRQChr17 strand=-1 sp=Helianthus annuus def=Putative pyruvate kinase; Pyruvate kinase, barrel	-130.089	49	55	508	532	341	19	10	20	20	1	9	2	154
c205	c205.a2	c205.a2.a1	HanXRQChr15g0478461 locus_tag=HanXRQChr15g0478461 gn=KPYC len=510 chr=HanXRQChr15 strand=1 sp=Helianthus annuus def=Probable pyruvate kinase, cytosolic isozyme	-74.4994	32	55	510	337	137	12	2	13	19	0.684211	3.83293	1	142
c205	c205.a3	c205.a3.a1	HanXRQChr15g0494911 locus_tag=HanXRQChr15g0494911 gn=HanXRQChr15g0494911 len=508 chr=HanXRQChr15 strand=1 sp=Helianthus annuus def=Putative pyruvate kinase; Pyruvate kinase, barrel	-54.4559	23	55.1	508	193	4	9	1	9	21	0.428571	1.6827	1	98
c205	c205.a4	c205.a4.a1	HanXRQChr17g0543441 locus_tag=HanXRQChr17g0543441 gn=HanXRQChr17g0543441 len=474 chr=HanXRQChr17 strand=1 sp=Helianthus annuus def=Putative pyruvate kinase; Pyruvate kinase, barrel	-61.5182	31	51.3	474	179	7	10	2	11	19	0.578947	2.79269	1	109
c206	c206.a1	c206.a1.a1	HanXRQChr08g0231801 locus_tag=HanXRQChr08g0231801 gn=HanXRQChr08g0231801 len=213 chr=HanXRQChr08 strand=1 sp=Helianthus annuus def=Putative photosystem I PsaL, reaction centre subunit XI	-53.2249	26	22.6	213	705	160	6	2	7	5	1.4	24.1189	1	155
c206	c206.a2	c206.a2.a1	HanXRQChr12g0363961 locus_tag=HanXRQChr12g0363961 gn=PSAL len=218 chr=HanXRQChr12 strand=1 sp=Helianthus annuus def=Probable photosystem I reaction center subunit XI, chloroplastic	-48.9506	25	23	218	687	142	5	1	6	6	1	9	1	155
c207	c207.a1	c207.a1.a1	HanXRQChr06g0174621 locus_tag=HanXRQChr06g0174621 gn=CB12 len=270 chr=HanXRQChr06 strand=1 sp=Helianthus annuus def=Probable chlorophyll a-b binding protein, chloroplastic	-57.9265	35	28.7	270	844		5		14	8	1.75	55.2341	2	155
c207	c207.a1	c207.a1.a2	HanXRQChr17g0540231 locus_tag=HanXRQChr17g0540231 gn=LHCA2 len=264 chr=HanXRQChr17 strand=-1 sp=Helianthus annuus def=Probable photosystem I light harvesting complex gene 2	-57.9265	35	28.2	264	844		5		14	7	2	99	2	155
c208	c208.a1	c208.a1.a1	HanXRQChr09g0265371 locus_tag=HanXRQChr09g0265371 gn=HanXRQChr09g0265371 len=178 chr=HanXRQChr09 strand=1 sp=Helianthus annuus def=Probable RNA binding Plectin/S10 domain-containing protein	-62.0004	41	19.6	178	842	34	8	1	9	6	1.5	30.6228	2	155
c208	c208.a1	c208.a1.a2	HanXRQChr15g0494121 locus_tag=HanXRQChr15g0494121 gn=RS10 len=183 chr=HanXRQChr15 strand=-1 sp=Helianthus annuus def=Probable 40S ribosomal protein S10	-62.0004	40	20	183	842	34	8	1	9	7	1.28571	18.307	2	155
c208	c208.a2	c208.a2.a1	HanXRQChr12g0381091 locus_tag=HanXRQChr12g0381091 gn=HanXRQChr12g0381091 len=184 chr=HanXRQChr12 strand=-1 sp=Helianthus annuus def=Putative plectin/S10, N-terminal	-59.9657	40	20	184	809	1	8	1	9	7	1.28571	18.307	1	155
c209	c209.a1	c209.a1.a1	HanXRQChr16g0505631 locus_tag=HanXRQChr16g0505631 gn=HanXRQChr16g0505631 len=164 chr=HanXRQChr16 strand=-1 sp=Helianthus annuus def=Putative nucleotide-binding alpha-beta plait domain	-81.0706	84	16.4	164	491	383	13	12	15	9	1.66667	45.4159	1	152
c209	c209.a2	c209.a2.a1	HanXRQChr10g0306001 locus_tag=HanXRQChr10g0306001 gn=HanXRQChr10g0306001 len=196 chr=HanXRQChr10 strand=1 sp=Helianthus annuus def=Putative nucleotide-binding alpha-beta plait domain	-80.2877	54	20.5	196	458	350	11	10	16	12	1.33333	20.5443	1	154
c210	c210.a1	c210.a1.a1	HanXRQChr05g0154341 locus_tag=HanXRQChr05g0154341 gn=PPL1 len=229 chr=HanXRQChr05 strand=1 sp=Helianthus annuus def=Probable psbP-like protein 1	-74.3405	49	25.3	229	836		10		11	13	0.846154	6.01704	1	155
c211	c211.a1	c211.a1.a1	HanXRQChr10g0282441 locus_tag=HanXRQChr10g0282441 gn=RRFC len=265 chr=HanXRQChr10 strand=1 sp=Helianthus annuus def=Probable ribosome-recycling factor, chloroplastic	-75.0113	37	29.4	265	835		9		13	11	1.18182	14.1991	1	155
c212	c212.a1	c212.a1.a1	HanXRQChr16g0505051 locus_tag=HanXRQChr16g0505051 gn=HanXRQChr16g0505051 len=664 chr=HanXRQChr16 strand=1 sp=Helianthus annuus def=Probable NAD(P)-binding Rossmann-fold superfamily protein	-75.6456	16	69.9	664	833		9		10	27	0.37037	1.34623	1	154
c213	c213.a1	c213.a1.a1	HanXRQChr10g0305801 locus_tag=HanXRQChr10g0305801 gn=emb2394 len=221 chr=HanXRQChr10 strand=1 sp=Helianthus annuus def=Probable ribosomal protein L6 family	-85.6486	57	24.3	221	831		15		18	12	1.5	30.6228	1	139
c214	c214.a1	c214.a1.a1	HanXRQChr02g0031661 locus_tag=HanXRQChr02g0031661 gn=PIP25 len=283 chr=HanXRQChr02 strand=-1 sp=Helianthus annuus def=Probable aquaporin PIP2-5	-41.3839	30	30	283	274	269	5	4	5	6	0.833333	5.81292	1	153
c214	c214.a2	c214.a2.a1	HanXRQChr01g0019421 locus_tag=HanXRQChr01g0019421 gn=PIP2B len=289 chr=HanXRQChr01 strand=1 sp=Helianthus annuus def=Probable plasma membrane intrinsic protein 2	-42.9763	30	30.9	289	225	155	6	5	6	6	1	9	1	119
c214	c214.a3	c214.a3.a1	HanXRQChr14g0454371 locus_tag=HanXRQChr14g0454371 gn=HanXRQChr14g0454371 len=284 chr=HanXRQChr14 strand=1 sp=Helianthus annuus def=Putative major intrinsic protein; Aquaporin-like	-46.2292	30	30.4	284	141	136	5	4	7	5	1.4	24.1189	2	90
c214	c214.a3	c214.a3.a2	HanXRQChr14g0454381 locus_tag=HanXRQChr14g0454381 gn=HanXRQChr14g0454381 len=284 chr=HanXRQChr14 strand=-1 sp=Helianthus annuus def=Putative major intrinsic protein; Aquaporin-like	-46.2292	30	30.3	284	141	136	5	4	7	5	1.4	24.1189	2	90
c214	c214.a4	c214.a4.a1	HanXRQChr14g0433341 locus_tag=HanXRQChr14g0433341 gn=HanXRQChr14g0433341 len=251 chr=HanXRQChr14 strand=-1 sp=Helianthus annuus def=Putative major intrinsic protein; Aquaporin-like	-25.7125	31	26.6	251	99	29	5	3	5	6	0.833333	5.81292	2	82
c214	c214.a4	c214.a4.a2	HanXRQChr17g0544401 locus_tag=HanXRQChr17g0544401 gn=PIP3B len=279 chr=HanXRQChr17 strand=1 sp=Helianthus annuus def=Probable plasma membrane intrinsic protein 2;8	-25.7125	28	29.7	279	99	29	5	3	5	5	1	9	2	82
c214	c214.a5	c214.a5.a1	HanXRQChr01g0011451 locus_tag=HanXRQChr01g0011451 gn=PIP2D len=285 chr=HanXRQChr01 strand=1 sp=Helianthus annuus def=Probable plasma membrane intrinsic protein 2;5	-29.6192	26	30.4	285	78	73	4	3	5	4	1.25	16.7828	1	61
c214	c214.a6	c214.a6.a1	HanXRQChr12g0374671 locus_tag=HanXRQChr12g0374671 gn=PIP1 len=279 chr=HanXRQChr12 strand=-1 sp=Helianthus annuus def=Probable aquaporin PIP-type	-25.8885	22	29.5	279	68	63	3	2	3	6	0.5	2.16228	1	64
c214	c214.a7	c214.a7.a1	HanXRQChr07g0195211 locus_tag=HanXRQChr07g0195211 gn=HanXRQChr07g0195211 len=284 chr=HanXRQChr07 strand=1 sp=Helianthus annuus def=Putative major intrinsic protein; Aquaporin-like	-33.2069	23	30.2	284	39	34	4	3	4	5	0.8	5.30957	3	36
c214	c214.a7	c214.a7.a2	HanXRQChr07g0195231 locus_tag=HanXRQChr07g0195231 gn=PIP21 len=284 chr=HanXRQChr07 strand=1 sp=Helianthus annuus def=Probable aquaporin PIP2-1	-33.2069	23	30.3	284	39	34	4	3	4	5	0.8	5.30957	3	36
c214	c214.a7	c214.a7.a3	HanXRQChr07g0195551 locus_tag=HanXRQChr07g0195551 gn=HanXRQChr07g0195551 len=284 chr=HanXRQChr07 strand=1 sp=Helianthus annuus def=Putative major intrinsic protein; Aquaporin-like	-33.2069	23	30.2	284	39	34	4	3	4	5	0.8	5.30957	3	36
c215	c215.a1	c215.a1.a1	HanXRQChr09g0260321 locus_tag=HanXRQChr09g0260321 gn=HanXRQChr09g0260321 len=690 chr=HanXRQChr09 strand=-1 sp=Helianthus annuus def=Probable DPP6 N-terminal domain-like protein	-99.6751	27	75.9	690	591	337	13	8	14	27	0.518519	2.30003	1	142
c215	c215.a2	c215.a2.a1	HanXRQChr09g0260301 locus_tag=HanXRQChr09g0260301 gn=HanXRQChr09g0260301 len=692 chr=HanXRQChr09 strand=-1 sp=Helianthus annuus def=Putative six-bladed beta-propeller, TolB-like	-86.9538	24	76.1	692	481	227	12	7	13	26	0.5	2.16228	1	145
c216	c216.a1	c216.a1.a1	HanXRQChr17g0553691 locus_tag=HanXRQChr17g0553691 gn=HanXRQChr17g0553691 len=728 chr=HanXRQChr17 strand=-1 sp=Helianthus annuus def=Probable glycyl-tRNA synthetase / glycine--tRNA ligase	-110.263	32	81	728	810		20		20	35	0.571429	2.72759	1	155
c217	c217.a1	c217.a1.a1	HanXRQChr10g0314491 locus_tag=HanXRQChr10g0314491 gn=HanXRQChr10g0314491 len=669 chr=HanXRQChr10 strand=1 sp=Helianthus annuus def=Putative adenylate kinase/UMP-CMP kinase; P-loop containing nucleoside triphosphate hydrolase	-93.6031	36	55.5	501	530	514	14	13	16	25	0.64	3.36516	1	154
c217	c217.a2	c217.a2.a1	HanXRQChr02g0040571 locus_tag=HanXRQChr02g0040571 gn=KAD2 len=282 chr=HanXRQChr02 strand=1 sp=Helianthus annuus def=Probable adenylate kinase 2, chloroplastic	-48.1351	32	31	282	294	278	6	5	6	14	0.428571	1.6827	1	144
c218	c218.a1	c218.a1.a1	HanXRQChr13g0418281 locus_tag=HanXRQChr13g0418281 gn=HanXRQChr13g0418281 len=260 chr=HanXRQChr13 strand=1 sp=Helianthus annuus def=Probable ribosomal protein S3Ae	-71.8363	40	29.6	260	637	72	10	1	10	13	0.769231	4.87802	1	141
c218	c218.a2	c218.a2.a1	HanXRQChr17g0535571 locus_tag=HanXRQChr17g0535571 gn=RS3A len=260 chr=HanXRQChr17 strand=-1 sp=Helianthus annuus def=Probable 40S ribosomal protein S3a	-71.165	40	29.6	260	601	36	10	1	10	13	0.769231	4.87802	1	141
c218	c218.a3	c218.a3.a1	HanXRQChr03g0089701 locus_tag=HanXRQChr03g0089701 gn=RS3A len=260 chr=HanXRQChr03 strand=-1 sp=Helianthus annuus def=Probable 40S ribosomal protein S3a	-51.9444	37	29.6	260	402	134	8	5	8	13	0.615385	3.12463	1	139
c219	c219.a1	c219.a1.a1	HanXRQChr10g0319011 locus_tag=HanXRQChr10g0319011 gn=MPPA len=503 chr=HanXRQChr10 strand=-1 sp=Helianthus annuus def=Probable mitochondrial-processing peptidase subunit alpha EC=1.10.2.2	-109.084	43	53.7	503	718	236	17	10	20	19	1.05263	10.2884	1	155
c219	c219.a2	c219.a2.a1	HanXRQChr12g0355221 locus_tag=HanXRQChr12g0355221 gn=MPPA len=503 chr=HanXRQChr12 strand=-1 sp=Helianthus annuus def=Probable mitochondrial-processing peptidase subunit alpha	-84.9492	41	54.1	503	559	79	15	8	18	19	0.947368	7.85867	1	155
c219	c219.a3	c219.a3.a1	HanXRQChr06g0172091 locus_tag=HanXRQChr06g0172091 gn=HanXRQChr06g0172091 len=504 chr=HanXRQChr06 strand=-1 sp=Helianthus annuus def=Putative metalloenzyme, LuxS/M16 peptidase-like	-30.5532	13	54.2	504	183	9	6	2	6	19	0.315789	1.06914	1	152
c220	c220.a1	c220.a1.a1	HanXRQChr04g0118391 locus_tag=HanXRQChr04g0118391 gn=HanXRQChr04g0118391 len=467 chr=HanXRQChr04 strand=-1 sp=Helianthus annuus def=Putative 3-oxoacyl-[acyl-carrier-protein] synthase 2; Polyketide synthase, beta-ketoacyl synthase domain	-84.0261	32	49.7	467	735	406	9	4	11	12	0.916667	7.25404	1	155
c220	c220.a2	c220.a2.a1	HanXRQChr17g0564321 locus_tag=HanXRQChr17g0564321 gn=KASI len=462 chr=HanXRQChr17 strand=1 sp=Helianthus annuus def=Probable 3-ketoacyl-acyl carrier protein synthase I	-67.4178	32	49.2	462	397	68	9	4	10	11	0.909091	7.11131	1	155
c221	c221.a1	c221.a1.a1	HanXRQChr05g0136241 locus_tag=HanXRQChr05g0136241 gn=AGD2 len=462 chr=HanXRQChr05 strand=-1 sp=Helianthus annuus def=Probable pyridoxal phosphate (PLP)-dependent transferases superfamily protein	-99.2503	38	49.9	462	796		14		16	17	0.941176	7.73326	1	155
c222	c222.a1	c222.a1.a1	HanXRQChr06g0182071 locus_tag=HanXRQChr06g0182071 gn=ATTIL len=185 chr=HanXRQChr06 strand=-1 sp=Helianthus annuus def=Probable temperature-induced lipocalin	-81.2442	58	21.2	185	650	439	12	9	16	10	1.6	38.8107	1	155
c222	c222.a2	c222.a2.a1	HanXRQChr06g0180591 locus_tag=HanXRQChr06g0180591 gn=YR877 len=184 chr=HanXRQChr06 strand=1 sp=Helianthus annuus def=Probable putative lipocalin R877	-73.6229	43	21	184	356	145	8	5	10	9	1.11111	11.9155	1	146
c223	c223.a1	c223.a1.a1	HanXRQChr16g0515011 locus_tag=HanXRQChr16g0515011 gn=HanXRQChr16g0515011 len=636 chr=HanXRQChr16 strand=-1 sp=Helianthus annuus def=Putative RNA recognition motif domain, eukaryote; Polyadenylate binding protein, human types 1, 2, 3, 4; Nucleotide-binding alpha-beta plait domain	-93.5053	27	69.6	636	516	260	11	8	14	26	0.538462	2.45511	1	155
c223	c223.a2	c223.a2.a1	HanXRQChr10g0301801 locus_tag=HanXRQChr10g0301801 gn=HanXRQChr10g0301801 len=638 chr=HanXRQChr10 strand=1 sp=Helianthus annuus def=Putative RNA recognition motif domain, eukaryote; Polyadenylate binding protein, human types 1, 2, 3, 4; Nucleotide-binding alpha-beta plait domain	-64.3544	18	69.3	638	427	171	8	5	10	26	0.384615	1.42446	1	154
c223	c223.a3	c223.a3.a1	HanXRQChr04g0128121 locus_tag=HanXRQChr04g0128121 gn=HanXRQChr04g0128121 len=637 chr=HanXRQChr04 strand=1 sp=Helianthus annuus def=Putative RNA recognition motif domain, eukaryote; Polyadenylate binding protein, human types 1, 2, 3, 4; Nucleotide-binding alpha-beta plait domain	-37.4817	10	69.7	637	215	106	5	3	7	25	0.28	0.905461	2	126
c223	c223.a3	c223.a3.a2	HanXRQChr11g0338831 locus_tag=HanXRQChr11g0338831 gn=HanXRQChr11g0338831 len=611 chr=HanXRQChr11 strand=1 sp=Helianthus annuus def=Putative polyadenylate binding protein, human types 1, 2, 3, 4; Nucleotide-binding alpha-beta plait domain	-37.4817	11	67	611	215	106	5	3	7	26	0.269231	0.858792	2	126
c224	c224.a1	c224.a1.a1	HanXRQChr07g0197831 locus_tag=HanXRQChr07g0197831 gn=HanXRQChr07g0197831 len=162 chr=HanXRQChr07 strand=-1 sp=Helianthus annuus def=Uncharacterized protein, conserved in plant genome(s), supported by expression data	-48.7598	54	16.8	162	503	259	5	3	8	8	1	9	1	154
c224	c224.a2	c224.a2.a1	HanXRQChr13g0397041 locus_tag=HanXRQChr13g0397041 gn=HanXRQChr13g0397041 len=153 chr=HanXRQChr13 strand=1 sp=Helianthus annuus def=Uncharacterized protein, conserved in plant genome(s), partly supported by expression data	-38.5635	42	15.6	153	450	206	4	2	7	6	1.16667	13.678	1	155
c224	c224.a3	c224.a3.a1	HanXRQChr13g0397051 locus_tag=HanXRQChr13g0397051 gn=HanXRQChr13g0397051 len=132 chr=HanXRQChr13 strand=1 sp=Helianthus annuus def=Probable 60S acidic ribosomal protein family	-41.3891	68	13.2	132	300	56	5	3	6	6	1	9	1	152
c224	c224.a4	c224.a4.a1	HanXRQChr11g0345891 locus_tag=HanXRQChr11g0345891 gn=HanXRQChr11g0345891 len=157 chr=HanXRQChr11 strand=1 sp=Helianthus annuus def=Uncharacterized protein, conserved in plant genome(s)	-28.7376	39	16.3	157	272	28	4	2	5	7	0.714286	4.17947	2	150
c224	c224.a4	c224.a4.a2	HanXRQChr11g0346751 locus_tag=HanXRQChr11g0346751 gn=HanXRQChr11g0346751 len=157 chr=HanXRQChr11 strand=-1 sp=Helianthus annuus def=Uncharacterized protein, conserved in plant genome(s), partly supported by expression data	-28.7376	39	16.3	157	272	28	4	2	5	7	0.714286	4.17947	2	150
c225	c225.a1	c225.a1.a1	HanXRQChr09g0273851 locus_tag=HanXRQChr09g0273851 gn=HanXRQChr09g0273851 len=311 chr=HanXRQChr09 strand=-1 sp=Helianthus annuus def=Putative magnesium-protoporphyrin IX methyltransferase; S-adenosyl-L-methionine-dependent methyltransferase	-95.6982	38	33.7	311	790		12		16	17	0.941176	7.73326	2	151
c225	c225.a1	c225.a1.a2	HanXRQChr11g0350211 locus_tag=HanXRQChr11g0350211 gn=CHLM len=311 chr=HanXRQChr11 strand=1 sp=Helianthus annuus def=Probable magnesium-protoporphyrin IX methyltransferase	-95.6982	38	33.7	311	790		12		16	15	1.06667	10.6591	2	151
c226	c226.a1	c226.a1.a1	HanXRQChr09g0270241 locus_tag=HanXRQChr09g0270241 gn=HanXRQChr09g0270241 len=235 chr=HanXRQChr09 strand=-1 sp=Helianthus annuus def=Putative nucleotide-binding alpha-beta plait domain	-48.2172	35	22.9	235	514	349	5	3	5	7	0.714286	4.17947	1	154
c226	c226.a2	c226.a2.a1	HanXRQChr16g0502461 locus_tag=HanXRQChr16g0502461 gn=HanXRQChr16g0502461 len=215 chr=HanXRQChr16 strand=-1 sp=Helianthus annuus def=Putative nucleotide-binding alpha-beta plait domain	-39.9788	28	22	215	441	276	4	3	5	7	0.714286	4.17947	1	155
c227	c227.a1	c227.a1.a1	HanXRQChr04g0113911 locus_tag=HanXRQChr04g0113911 gn=HanXRQChr04g0113911 len=339 chr=HanXRQChr04 strand=-1 sp=Helianthus annuus def=Putative methyltransferase type 11; S-adenosyl-L-methionine-dependent methyltransferase	-67.5958	32	37.9	339	790		8		9	17	0.529412	2.38386	1	155
c228	c228.a1	c228.a1.a1	HanXRQChr13g0399621 locus_tag=HanXRQChr13g0399621 gn=RLA0 len=317 chr=HanXRQChr13 strand=-1 sp=Helianthus annuus def=Probable 60S acidic ribosomal protein P0	-88.7212	47	33.9	317	739	194	10	2	12	8	1.5	30.6228	1	154
c228	c228.a2	c228.a2.a1	HanXRQChr17g0567801 locus_tag=HanXRQChr17g0567801 gn=HanXRQChr17g0567801 len=318 chr=HanXRQChr17 strand=1 sp=Helianthus annuus def=Probable ribosomal protein L10 family protein	-84.1984	47	34.1	318	595	50	9	1	10	8	1.25	16.7828	1	154
c228	c228.a3	c228.a3.a1	HanXRQChr11g0346031 locus_tag=HanXRQChr11g0346031 gn=HanXRQChr11g0346031 len=318 chr=HanXRQChr11 strand=1 sp=Helianthus annuus def=Putative ribosomal protein L10P	-42.2184	27	34	318	357	1	5	1	6	8	0.75	4.62341	1	150
c229	c229.a1	c229.a1.a1	HanXRQChr17g0547881 locus_tag=HanXRQChr17g0547881 gn=TLP40 len=442 chr=HanXRQChr17 strand=1 sp=Helianthus annuus def=Probable peptidyl-prolyl cis-trans isomerase, chloroplastic	-108.515	43	48.3	442	789		14		19	18	1.05556	10.3646	1	155
c230	c230.a1	c230.a1.a1	HanXRQChr01g0016231 locus_tag=HanXRQChr01g0016231 gn=ATPO len=249 chr=HanXRQChr01 strand=1 sp=Helianthus annuus def=Probable ATP synthase subunit O, mitochondrial	-63.3684	46	27.3	249	652	398	11	7	13	13	1	9	1	155
c230	c230.a2	c230.a2.a1	HanXRQChr16g0524521 locus_tag=HanXRQChr16g0524521 gn=ATPO len=247 chr=HanXRQChr16 strand=-1 sp=Helianthus annuus def=Probable ATP synthase subunit O, mitochondrial	-41.8217	30	27.1	247	349	72	7	2	8	15	0.533333	2.41455	1	125
c230	c230.a3	c230.a3.a1	HanXRQChr17g0562951 locus_tag=HanXRQChr17g0562951 gn=ATPO len=245 chr=HanXRQChr17 strand=1 sp=Helianthus annuus def=Probable ATP synthase subunit O, mitochondrial	-30.8158	19	26.5	245	318	42	5	1	6	15	0.4	1.51189	1	123
c231	c231.a1	c231.a1.a1	HanXRQChr13g0408251 locus_tag=HanXRQChr13g0408251 gn=HanXRQChr13g0408251 len=527 chr=HanXRQChr13 strand=1 sp=Helianthus annuus def=Probable trigger factor type chaperone family protein	-135.247	49	59.3	527	741	636	23	21	26	31	0.83871	5.89779	1	152
c231	c231.a2	c231.a2.a1	HanXRQChr03g0076861 locus_tag=HanXRQChr03g0076861 gn=HanXRQChr03g0076861 len=528 chr=HanXRQChr03 strand=1 sp=Helianthus annuus def=Putative trigger factor, ribosome-binding, bacterial; Trigger factor/SurA domain	-50.8964	21	59.3	528	149	44	10	8	11	28	0.392857	1.47091	1	102
c232	c232.a1	c232.a1.a1	HanXRQChr12g0360111 locus_tag=HanXRQChr12g0360111 gn=ALAAT2 len=541 chr=HanXRQChr12 strand=1 sp=Helianthus annuus def=Probable alanine aminotransferase 2	-118.731	32	59.7	541	782		16		18	21	0.857143	6.19686	1	154
c233	c233.a1	c233.a1.a1	HanXRQChr12g0368521 locus_tag=HanXRQChr12g0368521 gn=PSAF len=230 chr=HanXRQChr12 strand=1 sp=Helianthus annuus def=Probable photosystem I reaction center subunit III, chloroplastic	-41.6861	31	24.9	230	625	155	7	1	9	8	1.125	12.3352	1	155
c233	c233.a2	c233.a2.a1	HanXRQChr17g0563071 locus_tag=HanXRQChr17g0563071 gn=PSAF len=227 chr=HanXRQChr17 strand=1 sp=Helianthus annuus def=Probable photosystem I reaction center subunit III, chloroplastic	-41.7393	32	24.6	227	625	155	7	1	9	8	1.125	12.3352	1	155
c234	c234.a1	c234.a1.a1	HanXRQCPg0580201 locus_tag=HanXRQCPg0580201 gn=HanXRQCPg0580201 len=122 chr=HanXRQCP strand=-1 sp=Helianthus annuus def=Putative ribosomal protein L14b/L23e; Ribosomal protein L14 domain	-69.5817	53	13.5	122	770		8		14	5	2.8	629.957	11	155
c234	c234.a1	c234.a1.a2	HanXRQChr00c0557g0575731 locus_tag=HanXRQChr00c0557g0575731 gn=HanXRQChr00c0557g0575731 len=122 chr=HanXRQChr00c0557 strand=1 sp=Helianthus annuus def=Putative ribosomal protein L14b/L23e; Ribosomal protein L14 domain	-69.5817	53	13.5	122	770		8		14	5	2.8	629.957	11	155
c234	c234.a1	c234.a1.a3	HanXRQChr00c0593g0576381 locus_tag=HanXRQChr00c0593g0576381 gn=HanXRQChr00c0593g0576381 len=122 chr=HanXRQChr00c0593 strand=-1 sp=Helianthus annuus def=Putative ribosomal protein L14b/L23e; Ribosomal protein L14 domain	-69.5817	53	13.5	122	770		8		14	5	2.8	629.957	11	155
c234	c234.a1	c234.a1.a4	HanXRQChr01g0020201 locus_tag=HanXRQChr01g0020201 gn=HanXRQChr01g0020201 len=122 chr=HanXRQChr01 strand=1 sp=Helianthus annuus def=Putative ribosomal protein L14b/L23e; Ribosomal protein L14 domain	-69.5817	53	13.5	122	770		8		14	5	2.8	629.957	11	155
c234	c234.a1	c234.a1.a5	HanXRQChr04g0127471 locus_tag=HanXRQChr04g0127471 gn=HanXRQChr04g0127471 len=122 chr=HanXRQChr04 strand=1 sp=Helianthus annuus def=Putative ribosomal protein L14b/L23e; Ribosomal protein L14 domain	-69.5817	53	13.5	122	770		8		14	5	2.8	629.957	11	155
c234	c234.a1	c234.a1.a6	HanXRQChr05g0152561 locus_tag=HanXRQChr05g0152561 gn=HanXRQChr05g0152561 len=113 chr=HanXRQChr05 strand=1 sp=Helianthus annuus def=Putative ribosomal protein L14b/L23e; Ribosomal protein L14 domain	-69.5817	57	12.6	113	770		8		14	4	3.5	3161.28	11	155
c234	c234.a1	c234.a1.a7	HanXRQChr10g0284401 locus_tag=HanXRQChr10g0284401 gn=HanXRQChr10g0284401 len=122 chr=HanXRQChr10 strand=-1 sp=Helianthus annuus def=Putative ribosomal protein L14b/L23e; Ribosomal protein L14 domain	-69.5817	53	13.5	122	770		8		14	5	2.8	629.957	11	155
c234	c234.a1	c234.a1.a8	HanXRQChr10g0318041 locus_tag=HanXRQChr10g0318041 gn=HanXRQChr10g0318041 len=122 chr=HanXRQChr10 strand=1 sp=Helianthus annuus def=Putative ribosomal protein L14b/L23e; Ribosomal protein L14 domain	-69.5817	53	13.5	122	770		8		14	5	2.8	629.957	11	155
c234	c234.a1	c234.a1.a9	HanXRQChr11g0321111 locus_tag=HanXRQChr11g0321111 gn=HanXRQChr11g0321111 len=122 chr=HanXRQChr11 strand=-1 sp=Helianthus annuus def=Putative ribosomal protein L14b/L23e; Ribosomal protein L14 domain	-69.5817	53	13.5	122	770		8		14	5	2.8	629.957	11	155
c234	c234.a1	c234.a1.b10	HanXRQChr11g0326981 locus_tag=HanXRQChr11g0326981 gn=HanXRQChr11g0326981 len=122 chr=HanXRQChr11 strand=-1 sp=Helianthus annuus def=Putative ribosomal protein L14b/L23e; Ribosomal protein L14 domain	-69.5817	53	13.5	122	770		8		14	5	2.8	629.957	11	155
c234	c234.a1	c234.a1.b11	HanXRQChr12g0369871 locus_tag=HanXRQChr12g0369871 gn=HanXRQChr12g0369871 len=122 chr=HanXRQChr12 strand=-1 sp=Helianthus annuus def=Putative ribosomal protein L14b/L23e; Ribosomal protein L14 domain	-69.5817	53	13.5	122	770		8		14	5	2.8	629.957	11	155
c235	c235.a1	c235.a1.a1	HanXRQChr09g0258731 locus_tag=HanXRQChr09g0258731 gn=TLP18.3 len=333 chr=HanXRQChr09 strand=1 sp=Helianthus annuus def=Probable thylakoid lumen 18.3 kDa protein	-56.8236	33	36.7	333	696	209	8	3	9	15	0.6	2.98107	1	155
c235	c235.a2	c235.a2.a1	HanXRQChr15g0486581 locus_tag=HanXRQChr15g0486581 gn=HanXRQChr15g0486581 len=284 chr=HanXRQChr15 strand=-1 sp=Helianthus annuus def=Putative TPM domain	-51.6959	38	31	284	558	71	9	4	10	13	0.769231	4.87802	1	155
c236	c236.a1	c236.a1.a1	HanXRQChr01g0031071 locus_tag=HanXRQChr01g0031071 gn=HanXRQChr01g0031071 len=221 chr=HanXRQChr01 strand=1 sp=Helianthus annuus def=Putative small GTPase superfamily; Ran GTPase; P-loop containing nucleoside triphosphate hydrolase	-84.0295	57	25	221	766		10		11	11	1	9	5	155
c236	c236.a1	c236.a1.a2	HanXRQChr01g0031091 locus_tag=HanXRQChr01g0031091 gn=HanXRQChr01g0031091 len=221 chr=HanXRQChr01 strand=1 sp=Helianthus annuus def=Putative small GTPase superfamily; Ran GTPase; P-loop containing nucleoside triphosphate hydrolase	-84.0295	57	25	221	766		10		11	11	1	9	5	155
c236	c236.a1	c236.a1.a3	HanXRQChr02g0050791 locus_tag=HanXRQChr02g0050791 gn=HanXRQChr02g0050791 len=221 chr=HanXRQChr02 strand=-1 sp=Helianthus annuus def=Putative small GTPase superfamily; Ran GTPase; P-loop containing nucleoside triphosphate hydrolase	-84.0295	57	25.2	221	766		10		11	12	0.916667	7.25404	5	155
c236	c236.a1	c236.a1.a4	HanXRQChr11g0353711 locus_tag=HanXRQChr11g0353711 gn=HanXRQChr11g0353711 len=221 chr=HanXRQChr11 strand=-1 sp=Helianthus annuus def=Putative small GTPase superfamily; Ran GTPase; P-loop containing nucleoside triphosphate hydrolase	-84.0295	57	25	221	766		10		11	11	1	9	5	155
c236	c236.a1	c236.a1.a5	HanXRQChr13g0402771 locus_tag=HanXRQChr13g0402771 gn=RAN len=221 chr=HanXRQChr13 strand=-1 sp=Helianthus annuus def=Probable GTP-binding nuclear protein Ran/TC4	-84.0295	57	25.1	221	766		10		11	11	1	9	5	155
c237	c237.a1	c237.a1.a1	HanXRQChr11g0353041 locus_tag=HanXRQChr11g0353041 gn=TROL len=503 chr=HanXRQChr11 strand=1 sp=Helianthus annuus def=Probable thylakoid rhodanese-like	-134.576	35	53.9	503	758		17		26	19	1.36842	22.3572	1	154
c238	c238.a1	c238.a1.a1	HanXRQChr04g0119781 locus_tag=HanXRQChr04g0119781 gn=SSG1 len=562 chr=HanXRQChr04 strand=1 sp=Helianthus annuus def=Probable granule-bound starch synthase 1, chloroplastic/amyloplastic	-114.047	37	61.7	562	755		14		17	20	0.85	6.07946	1	136
c239	c239.a1	c239.a1.a1	HanXRQChr03g0090181 locus_tag=HanXRQChr03g0090181 gn=HEM6 len=397 chr=HanXRQChr03 strand=1 sp=Helianthus annuus def=Probable oxygen-dependent coproporphyrinogen-III oxidase, chloroplastic	-113.275	46	44.6	397	754		15		20	22	0.909091	7.11131	1	155
c240	c240.a1	c240.a1.a1	HanXRQChr05g0142311 locus_tag=HanXRQChr05g0142311 gn=RPT6A len=420 chr=HanXRQChr05 strand=-1 sp=Helianthus annuus def=Probable regulatory particle triple-A ATPase 6A	-70.1824	39	47.1	420	273	214	10	9	11	21	0.52381	2.34048	1	130
c240	c240.a2	c240.a2.a1	HanXRQChr03g0069341 locus_tag=HanXRQChr03g0069341 gn=HanXRQChr03g0069341 len=400 chr=HanXRQChr03 strand=-1 sp=Helianthus annuus def=Putative ATPase, AAA-type, core; 26S proteasome subunit P45; P-loop containing nucleoside triphosphate hydrolase	-62.6576	34	44.7	400	256	80	10	3	10	19	0.526316	2.35982	1	129
c240	c240.a3	c240.a3.a1	HanXRQChr08g0230211 locus_tag=HanXRQChr08g0230211 gn=PRS6B len=414 chr=HanXRQChr08 strand=1 sp=Helianthus annuus def=Probable 26S protease regulatory subunit 6B homolog	-58.9527	31	46.5	414	210	151	11	10	12	18	0.666667	3.64159	1	117
c240	c240.a4	c240.a4.a1	HanXRQChr11g0340011 locus_tag=HanXRQChr11g0340011 gn=RPT5A len=489 chr=HanXRQChr11 strand=-1 sp=Helianthus annuus def=Probable regulatory particle triple-A ATPase 5A	-62.3961	24	54.8	489	184	125	9	8	9	22	0.409091	1.56502	1	110
c240	c240.a5	c240.a5.a1	HanXRQChr10g0307011 locus_tag=HanXRQChr10g0307011 gn=HanXRQChr10g0307011 len=378 chr=HanXRQChr10 strand=1 sp=Helianthus annuus def=Putative ATPase, AAA-type, core; 26S proteasome subunit P45; P-loop containing nucleoside triphosphate hydrolase	-51.1759	29	42.1	378	184	8	8	1	8	18	0.444444	1.78256	2	115
c240	c240.a5	c240.a5.a2	HanXRQChr12g0374321 locus_tag=HanXRQChr12g0374321 gn=PRS10 len=399 chr=HanXRQChr12 strand=-1 sp=Helianthus annuus def=Probable 26S protease regulatory subunit 10B	-51.1759	28	44.5	399	184	8	8	1	8	19	0.421053	1.63665	2	115
c241	c241.a1	c241.a1.a1	HanXRQChr01g0028101 locus_tag=HanXRQChr01g0028101 gn=HanXRQChr01g0028101 len=527 chr=HanXRQChr01 strand=1 sp=Helianthus annuus def=Putative pyruvate kinase; Pyruvate kinase-like, insert domain	-122.19	50	57.2	527	575	231	17	10	22	23	0.956522	8.04736	1	155
c241	c241.a2	c241.a2.a1	HanXRQChr08g0218131 locus_tag=HanXRQChr08g0218131 gn=HanXRQChr08g0218131 len=527 chr=HanXRQChr08 strand=-1 sp=Helianthus annuus def=Putative pyruvate kinase; Pyruvate kinase, barrel	-56.57	28	58	527	348	77	10	5	11	23	0.478261	2.00788	1	155
c241	c241.a3	c241.a3.a1	HanXRQChr15g0491551 locus_tag=HanXRQChr15g0491551 gn=HanXRQChr15g0491551 len=527 chr=HanXRQChr15 strand=-1 sp=Helianthus annuus def=Putative pyruvate kinase; Pyruvate kinase-like, insert domain	-75.6058	30	57.5	527	178	102	11	7	15	23	0.652174	3.48925	1	95
c242	c242.a1	c242.a1.a1	HanXRQChr16g0498931 locus_tag=HanXRQChr16g0498931 gn=HanXRQChr16g0498931 len=1022 chr=HanXRQChr16 strand=-1 sp=Helianthus annuus def=Putative glycoside hydrolase family 38, N-terminal domain; Galactose mutarotase-like domain; Glycoside hydrolase/deacetylase, beta/alpha-barrel; Glycosyl hydrolase, family 13, all-beta; Glycoside hydrolase families 57/38, central domain	-124.662	25	114.6	1022	530	304	21	13	25	45	0.555556	2.59381	1	144
c242	c242.a2	c242.a2.a1	HanXRQChr09g0273861 locus_tag=HanXRQChr09g0273861 gn=HanXRQChr09g0273861 len=1028 chr=HanXRQChr09 strand=1 sp=Helianthus annuus def=Probable glycosyl hydrolase family 38 protein	-83.8575	19	114.9	1028	324	98	18	10	18	40	0.45	1.81838	1	122
c242	c242.a3	c242.a3.a1	HanXRQChr09g0256531 locus_tag=HanXRQChr09g0256531 gn=HanXRQChr09g0256531 len=1014 chr=HanXRQChr09 strand=-1 sp=Helianthus annuus def=Probable glycosyl hydrolase family 38 protein	-40.0494	8	114.8	1014	177	124	7	6	8	42	0.190476	0.550516	1	106
c243	c243.a1	c243.a1.a1	HanXRQChr16g0510241 locus_tag=HanXRQChr16g0510241 gn=LEU3 len=400 chr=HanXRQChr16 strand=1 sp=Helianthus annuus def=Probable 3-isopropylmalate dehydrogenase, chloroplastic	-75.5773	45	42.8	400	742	112	13	3	18	14	1.28571	18.307	1	155
c243	c243.a2	c243.a2.a1	HanXRQChr06g0181061 locus_tag=HanXRQChr06g0181061 gn=ATIMD2 len=401 chr=HanXRQChr06 strand=-1 sp=Helianthus annuus def=Probable isopropylmalate dehydrogenase 2	-64.1731	39	43.1	401	640	10	11	1	16	14	1.14286	12.895	1	155
c244	c244.a1	c244.a1.a1	HanXRQChr01g0019411 locus_tag=HanXRQChr01g0019411 gn=HanXRQChr01g0019411 len=166 chr=HanXRQChr01 strand=1 sp=Helianthus annuus def=Putative ribosomal protein L11/L12	-55.8143	52	17.7	166	751		7		8	7	1.14286	12.895	3	155
c244	c244.a1	c244.a1.a2	HanXRQChr07g0195841 locus_tag=HanXRQChr07g0195841 gn=HanXRQChr07g0195841 len=166 chr=HanXRQChr07 strand=1 sp=Helianthus annuus def=Putative ribosomal protein L11/L12	-55.8143	52	17.7	166	751		7		8	7	1.14286	12.895	3	155
c244	c244.a1	c244.a1.a3	HanXRQChr11g0345381 locus_tag=HanXRQChr11g0345381 gn=HanXRQChr11g0345381 len=166 chr=HanXRQChr11 strand=-1 sp=Helianthus annuus def=Putative ribosomal protein L11/L12	-55.8143	52	17.7	166	751		7		8	7	1.14286	12.895	3	155
c245	c245.a1	c245.a1.a1	HanXRQChr10g0301661 locus_tag=HanXRQChr10g0301661 gn=HanXRQChr10g0301661 len=421 chr=HanXRQChr10 strand=-1 sp=Helianthus annuus def=Putative leucine-rich repeat domain, L domain-like	-35.401	17	46.6	421	346	344	6	5	6	15	0.4	1.51189	1	152
c245	c245.a2	c245.a2.a1	HanXRQChr10g0302051 locus_tag=HanXRQChr10g0302051 gn=HanXRQChr10g0302051 len=524 chr=HanXRQChr10 strand=-1 sp=Helianthus annuus def=Putative leucine-rich repeat domain, L domain-like	-55.7122	20	57.3	524	336	193	10	8	10	14	0.714286	4.17947	1	149
c245	c245.a3	c245.a3.a1	HanXRQChr16g0515021 locus_tag=HanXRQChr16g0515021 gn=HanXRQChr16g0515021 len=490 chr=HanXRQChr16 strand=-1 sp=Helianthus annuus def=Putative leucine-rich repeat domain, L domain-like	-42.8469	22	53.7	490	213	70	9	7	11	15	0.733333	4.4117	1	143
c246	c246.a1	c246.a1.a1	HanXRQChr01g0007731 locus_tag=HanXRQChr01g0007731 gn=HEMC len=353 chr=HanXRQChr01 strand=-1 sp=Helianthus annuus def=Probable hydroxymethylbilane synthase	-89.2603	34	38	353	672	312	11	4	13	16	0.8125	5.49382	1	151
c246	c246.a2	c246.a2.a1	HanXRQChr05g0153591 locus_tag=HanXRQChr05g0153591 gn=HEM3 len=370 chr=HanXRQChr05 strand=1 sp=Helianthus annuus def=Probable porphobilinogen deaminase, chloroplastic	-78.4876	31	39.9	370	435	75	11	4	13	20	0.65	3.46684	1	148
c247	c247.a1	c247.a1.a1	HanXRQChr10g0315571 locus_tag=HanXRQChr10g0315571 gn=HanXRQChr10g0315571 len=975 chr=HanXRQChr10 strand=-1 sp=Helianthus annuus def=Putative 2-oxoglutarate dehydrogenase E1 component; Thiamin diphosphate-binding fold; Multifunctional 2-oxoglutarate metabolism enzyme, C-terminal; 2-oxoglutarate dehydrogenase E1 component, N-terminal domain	-111.397	24	110.5	975	724	233	18	7	20	40	0.5	2.16228	1	149
c247	c247.a2	c247.a2.a1	HanXRQChr09g0241971 locus_tag=HanXRQChr09g0241971 gn=HanXRQChr09g0241971 len=1021 chr=HanXRQChr09 strand=-1 sp=Helianthus annuus def=Probable 2-oxoglutarate dehydrogenase, E1 component	-74.1942	13	114.8	1021	508	17	12	1	13	44	0.295455	0.974488	1	146
c248	c248.a1	c248.a1.a1	HanXRQChr08g0229841 locus_tag=HanXRQChr08g0229841 gn=FFC len=560 chr=HanXRQChr08 strand=1 sp=Helianthus annuus def=Probable chloroplast signal recognition particle 54 kDa subunit	-113.767	39	61	560	735		18		21	27	0.777778	4.99484	1	155
c249	c249.a1	c249.a1.a1	HanXRQChr06g0177121 locus_tag=HanXRQChr06g0177121 gn=HanXRQChr06g0177121 len=197 chr=HanXRQChr06 strand=1 sp=Helianthus annuus def=Putative nascent polypeptide-associated complex subunit alpha	-80.7474	68	21.5	197	558	534	9	6	11	6	1.83333	67.1292	1	154
c249	c249.a2	c249.a2.a1	HanXRQChr01g0008071 locus_tag=HanXRQChr01g0008071 gn=NACA3 len=201 chr=HanXRQChr01 strand=-1 sp=Helianthus annuus def=Probable nascent polypeptide-associated complex subunit alpha-like protein 3	-56.3027	62	21.8	201	201	177	8	5	9	7	1.28571	18.307	1	120
c250	c250.a1	c250.a1.a1	HanXRQChr16g0515491 locus_tag=HanXRQChr16g0515491 gn=HanXRQChr16g0515491 len=455 chr=HanXRQChr16 strand=1 sp=Helianthus annuus def=Putative dihydrolipoamide succinyltransferase; 2-oxoglutarate dehydrogenase, E2 component; Chloramphenicol acetyltransferase-like domain	-76.9335	29	49.1	455	557	283	10	2	10	16	0.625	3.21697	1	155
c250	c250.a2	c250.a2.a1	HanXRQChr13g0408681 locus_tag=HanXRQChr13g0408681 gn=HanXRQChr13g0408681 len=470 chr=HanXRQChr13 strand=1 sp=Helianthus annuus def=Probable dihydrolipoamide succinyltransferase	-79.1793	30	50.9	470	435	155	11	2	11	19	0.578947	2.79269	1	155
c250	c250.a3	c250.a3.a1	HanXRQChr03g0076381 locus_tag=HanXRQChr03g0076381 gn=ODO2 len=421 chr=HanXRQChr03 strand=-1 sp=Helianthus annuus def=Probable dihydrolipoyllysine-residue succinyltransferase component of 2-oxoglutarate dehydrogenase complex, mitochondrial	-58.1385	27	45.7	421	288	8	10	1	10	17	0.588235	2.87468	1	154
c251	c251.a1	c251.a1.a1	HanXRQChr04g0107551 locus_tag=HanXRQChr04g0107551 gn=PSAN len=162 chr=HanXRQChr04 strand=-1 sp=Helianthus annuus def=Probable photosystem I reaction center subunit PSI-N, chloroplast, putative / PSI-N, putative (PSAN)	-46.4225	33	17.5	162	724		5		8	4	2	99	1	151
c252	c252.a1	c252.a1.a1	HanXRQChr10g0297011 locus_tag=HanXRQChr10g0297011 gn=HanXRQChr10g0297011 len=461 chr=HanXRQChr10 strand=-1 sp=Helianthus annuus def=Putative UDP-glucuronosyl/UDP-glucosyltransferase	-77.8004	30	51	461	720		11		11	16	0.6875	3.86968	1	150
c253	c253.a1	c253.a1.a1	HanXRQChr05g0136281 locus_tag=HanXRQChr05g0136281 gn=HanXRQChr05g0136281 len=150 chr=HanXRQChr05 strand=1 sp=Helianthus annuus def=Putative ribosomal protein L7/L12, oligomerisation	-25.7212	27	16.1	150	451	275	2	1	3	7	0.428571	1.6827	1	154
c253	c253.a2	c253.a2.a1	HanXRQChr07g0198851 locus_tag=HanXRQChr07g0198851 gn=RK12 len=228 chr=HanXRQChr07 strand=-1 sp=Helianthus annuus def=Probable 50S ribosomal protein L12, chloroplastic	-75.0767	50	24.3	228	442	266	8	7	10	9	1.11111	11.9155	1	155
c254	c254.a1	c254.a1.a1	HanXRQChr11g0330521 locus_tag=HanXRQChr11g0330521 gn=RL6 len=303 chr=HanXRQChr11 strand=1 sp=Helianthus annuus def=Probable 60S ribosomal protein L6	-65.6903	31	33.8	303	708	182	10	5	15	10	1.5	30.6228	1	134
c254	c254.a2	c254.a2.a1	HanXRQChr17g0563451 locus_tag=HanXRQChr17g0563451 gn=HanXRQChr17g0563451 len=206 chr=HanXRQChr17 strand=1 sp=Helianthus annuus def=Putative 60S ribosomal protein L6E; Translation protein SH3-like domain	-37.3752	31	22.8	206	532	6	6	1	8	8	1	9	1	133
c255	c255.a1	c255.a1.a1	HanXRQChr09g0244601 locus_tag=HanXRQChr09g0244601 gn=HanXRQChr09g0244601 len=186 chr=HanXRQChr09 strand=1 sp=Helianthus annuus def=Probable uncharacterised BCR, YbaB family COG0718	-51.3273	42	20.1	186	709	6	8	1	10	9	1.11111	11.9155	1	155
c255	c255.a2	c255.a2.a1	HanXRQChr03g0065371 locus_tag=HanXRQChr03g0065371 gn=HanXRQChr03g0065371 len=188 chr=HanXRQChr03 strand=-1 sp=Helianthus annuus def=Putative nucleoid-associated protein YbaB/EbfC family	-49.8892	43	20.3	188	706	3	8	1	10	10	1	9	1	155
c256	c256.a1	c256.a1.a1	HanXRQChr16g0519941 locus_tag=HanXRQChr16g0519941 gn=HanXRQChr16g0519941 len=382 chr=HanXRQChr16 strand=1 sp=Helianthus annuus def=Putative ureohydrolase; Ureohydrolase domain	-103.377	40	42.2	382	708		12		23	13	1.76923	57.7802	1	150
c257	c257.a1	c257.a1.a1	HanXRQChr03g0074621 locus_tag=HanXRQChr03g0074621 gn=IFRH len=332 chr=HanXRQChr03 strand=1 sp=Helianthus annuus def=Probable isoflavone reductase homolog	-79.6181	47	36.6	332	541	431	11	10	12	16	0.75	4.62341	1	152
c257	c257.a2	c257.a2.a1	HanXRQChr02g0040851 locus_tag=HanXRQChr02g0040851 gn=ALL12 len=310 chr=HanXRQChr02 strand=1 sp=Helianthus annuus def=Probable isoflavone reductase-like protein	-51.0132	34	33.8	310	276	166	7	6	7	12	0.583333	2.83119	1	138
c258	c258.a1	c258.a1.a1	HanXRQChr10g0291371 locus_tag=HanXRQChr10g0291371 gn=HanXRQChr10g0291371 len=330 chr=HanXRQChr10 strand=1 sp=Helianthus annuus def=Putative leucine-rich repeat-containing N-terminal, plant-type; Leucine-rich repeat domain, L domain-like	-90.967	51	37.1	330	702		14		18	18	1	9	1	142
c259	c259.a1	c259.a1.a1	HanXRQChr17g0537111 locus_tag=HanXRQChr17g0537111 gn=ACBP len=90 chr=HanXRQChr17 strand=-1 sp=Helianthus annuus def=Probable acyl-CoA-binding protein	-46.0696	62	10	90	701		4		10	5	2	99	1	155
c260	c260.a1	c260.a1.a1	HanXRQChr01g0014941 locus_tag=HanXRQChr01g0014941 gn=HanXRQChr01g0014941 len=449 chr=HanXRQChr01 strand=1 sp=Helianthus annuus def=Probable NAD(P)-binding Rossmann-fold superfamily protein	-87.3141	36	49.9	449	694		12		14	22	0.636364	3.32876	1	154
c261	c261.a1	c261.a1.a1	HanXRQChr16g0502021 locus_tag=HanXRQChr16g0502021 gn=CaS len=388 chr=HanXRQChr16 strand=-1 sp=Helianthus annuus def=Probable calcium sensing receptor	-106.447	41	41.2	388	688		15		18	13	1.38462	23.2446	1	155
c262	c262.a1	c262.a1.a1	HanXRQChr17g0559761 locus_tag=HanXRQChr17g0559761 gn=HEMB1 len=461 chr=HanXRQChr17 strand=-1 sp=Helianthus annuus def=Probable aldolase superfamily protein	-110.642	41	50.1	461	684		14		18	20	0.9	6.94328	1	154
c263	c263.a1	c263.a1.a1	HanXRQChr05g0150331 locus_tag=HanXRQChr05g0150331 gn=IPYR len=297 chr=HanXRQChr05 strand=1 sp=Helianthus annuus def=Probable inorganic pyrophosphatase	-70.2499	41	32.8	297	675	451	12	8	15	15	1	9	1	155
c263	c263.a2	c263.a2.a1	HanXRQChr09g0250791 locus_tag=HanXRQChr09g0250791 gn=AtPPa6 len=321 chr=HanXRQChr09 strand=1 sp=Helianthus annuus def=Probable pyrophosphorylase 6	-26.7185	20	35.6	321	232	8	5	1	7	16	0.4375	1.73842	1	147
c264	c264.a1	c264.a1.a1	HanXRQChr09g0249671 locus_tag=HanXRQChr09g0249671 gn=HanXRQChr09g0249671 len=183 chr=HanXRQChr09 strand=1 sp=Helianthus annuus def=Putative vacuolar (H+)-ATPase G subunit	-48.6168	36	20.9	183	547	247	6	2	9	9	1	9	1	155
c264	c264.a2	c264.a2.a1	HanXRQChr15g0496641 locus_tag=HanXRQChr15g0496641 gn=HanXRQChr15g0496641 len=144 chr=HanXRQChr15 strand=1 sp=Helianthus annuus def=Putative vacuolar (H+)-ATPase G subunit	-46.7967	46	16.2	144	434	134	6	2	8	7	1.14286	12.895	1	155
c265	c265.a1	c265.a1.a1	HanXRQChr02g0058711 locus_tag=HanXRQChr02g0058711 gn=HanXRQChr02g0058711 len=475 chr=HanXRQChr02 strand=1 sp=Helianthus annuus def=Putative dihydrolipoamide succinyltransferase; Chloramphenicol acetyltransferase-like domain	-85.5481	35	49.3	475	599	459	12	10	15	20	0.75	4.62341	2	155
c265	c265.a1	c265.a1.a2	HanXRQChr08g0214191 locus_tag=HanXRQChr08g0214191 gn=HanXRQChr08g0214191 len=475 chr=HanXRQChr08 strand=1 sp=Helianthus annuus def=Putative dihydrolipoamide acetyltransferase pyruvate dehydrogenase complex; Chloramphenicol acetyltransferase-like domain	-85.5481	35	49.3	475	599	459	12	10	15	20	0.75	4.62341	2	155
c265	c265.a2	c265.a2.a1	HanXRQChr04g0107421 locus_tag=HanXRQChr04g0107421 gn=EMB3003 len=469 chr=HanXRQChr04 strand=1 sp=Helianthus annuus def=Probable 2-oxoacid dehydrogenases acyltransferase family protein	-54.6804	22	48.9	469	220	80	7	5	9	17	0.529412	2.38386	1	143
c266	c266.a1	c266.a1.a1	HanXRQChr03g0076151 locus_tag=HanXRQChr03g0076151 gn=FQR1 len=203 chr=HanXRQChr03 strand=1 sp=Helianthus annuus def=Probable flavodoxin-like quinone reductase 1	-55.8314	56	21.7	203	538	300	8	4	11	7	1.57143	36.2759	1	155
c266	c266.a2	c266.a2.a1	HanXRQChr05g0158991 locus_tag=HanXRQChr05g0158991 gn=HanXRQChr05g0158991 len=234 chr=HanXRQChr05 strand=1 sp=Helianthus annuus def=Putative flavoprotein WrbA; Flavoprotein-like domain	-51.2255	42	25	234	360	29	7	3	9	8	1.125	12.3352	1	155
c266	c266.a3	c266.a3.a1	HanXRQChr08g0234181 locus_tag=HanXRQChr08g0234181 gn=HanXRQChr08g0234181 len=203 chr=HanXRQChr08 strand=-1 sp=Helianthus annuus def=Putative flavoprotein WrbA; Flavoprotein-like domain	-40.0378	51	21.7	203	198	15	7	3	9	7	1.28571	18.307	2	129
c266	c266.a3	c266.a3.a2	HanXRQChr08g0234221 locus_tag=HanXRQChr08g0234221 gn=HanXRQChr08g0234221 len=203 chr=HanXRQChr08 strand=-1 sp=Helianthus annuus def=Putative flavoprotein WrbA; Flavoprotein-like domain	-40.0378	51	21.7	203	198	15	7	3	9	7	1.28571	18.307	2	129
c267	c267.a1	c267.a1.a1	HanXRQChr15g0481631 locus_tag=HanXRQChr15g0481631 gn=HanXRQChr15g0481631 len=159 chr=HanXRQChr15 strand=-1 sp=Helianthus annuus def=Putative translation elongation factor IF5A; Ribosomal protein L2	-81.8933	58	17.2	159	486	86	9	1	12	7	1.71429	50.7947	3	155
c267	c267.a1	c267.a1.a2	HanXRQChr15g0481651 locus_tag=HanXRQChr15g0481651 gn=HanXRQChr15g0481651 len=159 chr=HanXRQChr15 strand=-1 sp=Helianthus annuus def=Putative translation elongation factor IF5A; Translation elongation factor P-like, YeiP	-81.8933	58	17.2	159	486	86	9	1	12	7	1.71429	50.7947	3	155
c267	c267.a1	c267.a1.a3	HanXRQChr15g0481661 locus_tag=HanXRQChr15g0481661 gn=HanXRQChr15g0481661 len=159 chr=HanXRQChr15 strand=-1 sp=Helianthus annuus def=Putative translation elongation factor IF5A	-81.8933	58	17.2	159	486	86	9	1	12	7	1.71429	50.7947	3	155
c267	c267.a2	c267.a2.a1	HanXRQChr17g0545401 locus_tag=HanXRQChr17g0545401 gn=HanXRQChr17g0545401 len=159 chr=HanXRQChr17 strand=-1 sp=Helianthus annuus def=Putative translation elongation factor IF5A	-43.3236	26	17.2	159	315	1	6	1	6	7	0.857143	6.19686	1	155
c267	c267.a3	c267.a3.a1	HanXRQChr16g0502611 locus_tag=HanXRQChr16g0502611 gn=HanXRQChr16g0502611 len=215 chr=HanXRQChr16 strand=-1 sp=Helianthus annuus def=Putative translation elongation factor IF5A	-66.1836	43	23.4	215	247	161	8	5	13	9	1.44444	26.8256	1	142
c267	c267.a4	c267.a4.a1	HanXRQChr08g0210561 locus_tag=HanXRQChr08g0210561 gn=HanXRQChr08g0210561 len=239 chr=HanXRQChr08 strand=1 sp=Helianthus annuus def=Putative translation elongation factor IF5A	-28.3689	26	26.3	239	92	28	5	4	8	11	0.727273	4.3367	2	70
c267	c267.a4	c267.a4.a2	HanXRQChr08g0211051 locus_tag=HanXRQChr08g0211051 gn=HanXRQChr08g0211051 len=239 chr=HanXRQChr08 strand=1 sp=Helianthus annuus def=Putative translation elongation factor IF5A	-28.3689	26	26.3	239	92	28	5	4	8	11	0.727273	4.3367	2	70
c268	c268.a1	c268.a1.a1	HanXRQChr01g0007781 locus_tag=HanXRQChr01g0007781 gn=HanXRQChr01g0007781 len=376 chr=HanXRQChr01 strand=1 sp=Helianthus annuus def=Putative protein RETICULATA-related	-85.7196	40	40.3	376	670		13		15	14	1.07143	10.7877	1	150
c269	c269.a1	c269.a1.a1	HanXRQChr14g0444401 locus_tag=HanXRQChr14g0444401 gn=HanXRQChr14g0444401 len=713 chr=HanXRQChr14 strand=1 sp=Helianthus annuus def=Putative alcohol dehydrogenase superfamily, zinc-type; NAD(P)-binding domain; Polyketide synthase, enoylreductase domain; D-isomer specific 2-hydroxyacid dehydrogenase, NAD-binding domain conserved site 1	-77.3169	18	76.7	713	472	283	9	4	9	33	0.272727	0.873817	1	154
c269	c269.a2	c269.a2.a1	HanXRQChr07g0188901 locus_tag=HanXRQChr07g0188901 gn=10HGO len=360 chr=HanXRQChr07 strand=-1 sp=Helianthus annuus def=Probable 8-hydroxygeraniol dehydrogenase	-54.0252	32	38.6	360	293	171	7	5	7	12	0.583333	2.83119	1	136
c269	c269.a3	c269.a3.a1	HanXRQChr14g0444411 locus_tag=HanXRQChr14g0444411 gn=MTDH len=360 chr=HanXRQChr14 strand=1 sp=Helianthus annuus def=Probable mannitol dehydrogenase	-39.3888	21	38.7	360	200	1	6	1	6	17	0.352941	1.25393	1	119
c269	c269.a4	c269.a4.a1	HanXRQChr14g0444451 locus_tag=HanXRQChr14g0444451 gn=HanXRQChr14g0444451 len=360 chr=HanXRQChr14 strand=-1 sp=Helianthus annuus def=Putative alcohol dehydrogenase superfamily, zinc-type; NAD(P)-binding domain; Polyketide synthase, enoylreductase domain; D-isomer specific 2-hydroxyacid dehydrogenase, NAD-binding domain conserved site 1	-39.1422	20	38.8	360	170	1	5	1	5	14	0.357143	1.27585	1	116
c270	c270.a1	c270.a1.a1	HanXRQChr17g0550801 locus_tag=HanXRQChr17g0550801 gn=PHT3;1 len=367 chr=HanXRQChr17 strand=1 sp=Helianthus annuus def=Probable phosphate transporter 3;1	-63.0674	30	39.7	367	501	29	10	1	11	17	0.647059	3.43669	1	152
c270	c270.a2	c270.a2.a1	HanXRQChr07g0198041 locus_tag=HanXRQChr07g0198041 gn=HanXRQChr07g0198041 len=358 chr=HanXRQChr07 strand=1 sp=Helianthus annuus def=Putative mitochondrial carrier domain	-70.2859	35	38.3	358	474	163	11	3	11	18	0.611111	3.08424	2	154
c270	c270.a2	c270.a2.a2	HanXRQChr07g0198051 locus_tag=HanXRQChr07g0198051 gn=HanXRQChr07g0198051 len=358 chr=HanXRQChr07 strand=1 sp=Helianthus annuus def=Putative mitochondrial carrier domain	-70.2859	35	38.3	358	474	163	11	3	11	18	0.611111	3.08424	2	154
c270	c270.a3	c270.a3.a1	HanXRQChr15g0475751 locus_tag=HanXRQChr15g0475751 gn=HanXRQChr15g0475751 len=363 chr=HanXRQChr15 strand=1 sp=Helianthus annuus def=Putative mitochondrial carrier domain	-56.5869	31	38.8	363	474	2	10	1	11	15	0.733333	4.4117	1	152
c271	c271.a1	c271.a1.a1	HanXRQChr03g0075061 locus_tag=HanXRQChr03g0075061 gn=FLA2 len=440 chr=HanXRQChr03 strand=-1 sp=Helianthus annuus def=Probable FASCICLIN-like arabinogalactan 2	-115.66	39	47.4	440	663		12		16	12	1.33333	20.5443	1	153
c272	c272.a1	c272.a1.a1	HanXRQChr13g0416311 locus_tag=HanXRQChr13g0416311 gn=HanXRQChr13g0416311 len=973 chr=HanXRQChr13 strand=1 sp=Helianthus annuus def=Probable peptidase M1 family protein	-153.146	31	109.2	973	634	362	21	13	21	45	0.466667	1.92864	1	154
c272	c272.a2	c272.a2.a1	HanXRQChr03g0086871 locus_tag=HanXRQChr03g0086871 gn=PSA len=887 chr=HanXRQChr03 strand=-1 sp=Helianthus annuus def=Probable puromycin-sensitive aminopeptidase	-88.7562	21	99.4	887	298	26	14	5	14	40	0.35	1.23872	1	136
c273	c273.a1	c273.a1.a1	HanXRQChr08g0233371 locus_tag=HanXRQChr08g0233371 gn=FLA1 len=415 chr=HanXRQChr08 strand=-1 sp=Helianthus annuus def=Probable FASCICLIN-like arabinogalactan 1	-102.229	35	43.9	415	658		12		17	13	1.30769	19.3092	1	154
c274	c274.a1	c274.a1.a1	HanXRQChr09g0260041 locus_tag=HanXRQChr09g0260041 gn=PORA len=387 chr=HanXRQChr09 strand=1 sp=Helianthus annuus def=Probable protochlorophyllide reductase, chloroplastic	-126.443	45	41.9	387	555	473	14	10	21	18	1.16667	13.678	1	135
c274	c274.a2	c274.a2.a1	HanXRQChr05g0156741 locus_tag=HanXRQChr05g0156741 gn=POR len=384 chr=HanXRQChr05 strand=1 sp=Helianthus annuus def=Probable protochlorophyllide reductase, chloroplastic	-41.8307	29	41.5	384	102	101	7	6	9	17	0.529412	2.38386	1	73
c274	c274.a3	c274.a3.a1	HanXRQChr17g0542691 locus_tag=HanXRQChr17g0542691 gn=HanXRQChr17g0542691 len=198 chr=HanXRQChr17 strand=1 sp=Helianthus annuus def=Putative NAD(P)-binding domain	-22.1754	20	21.6	198	82	1	4	1	5	11	0.454545	1.84804	1	77
c275	c275.a1	c275.a1.a1	HanXRQChr02g0046381 locus_tag=HanXRQChr02g0046381 gn=HanXRQChr02g0046381 len=487 chr=HanXRQChr02 strand=-1 sp=Helianthus annuus def=Probable 6-phosphogluconate dehydrogenase family protein	-88.8157	35	53	487	566	239	11	8	14	19	0.736842	4.45559	1	151
c275	c275.a2	c275.a2.a1	HanXRQChr07g0200101 locus_tag=HanXRQChr07g0200101 gn=HanXRQChr07g0200101 len=471 chr=HanXRQChr07 strand=1 sp=Helianthus annuus def=Putative 6-phosphogluconate dehydrogenase, C-terminal; 6-phosphogluconate dehydrogenase; 3-hydroxyacyl-CoA dehydrogenase	-74.3266	32	52.1	471	403	21	11	2	12	21	0.571429	2.72759	1	149
c275	c275.a3	c275.a3.a1	HanXRQChr14g0447981 locus_tag=HanXRQChr14g0447981 gn=HanXRQChr14g0447981 len=474 chr=HanXRQChr14 strand=1 sp=Helianthus annuus def=Probable 6-phosphogluconate dehydrogenase family protein	-75.7359	32	52.4	474	394	12	11	2	12	21	0.571429	2.72759	1	150
c276	c276.a1	c276.a1.a1	HanXRQChr00c0336g0573651 locus_tag=HanXRQChr00c0336g0573651 gn=PSAC len=81 chr=HanXRQChr00c0336 strand=-1 sp=Helianthus annuus def=Probable photosystem I iron-sulfur center	-55.3649	63	9	81	640	411	5	3	9	5	1.8	62.0957	1	134
c276	c276.a2	c276.a2.a1	HanXRQChr14g0428461 locus_tag=HanXRQChr14g0428461 gn=HanXRQChr14g0428461 len=54 chr=HanXRQChr14 strand=1 sp=Helianthus annuus def=Putative alpha-helical ferredoxin; 4Fe-4S ferredoxin-type, iron-sulphur binding domain	-10.6799	30	6	54	141	7	2	1	3	4	0.75	4.62341	1	120
c276	c276.a3	c276.a3.a1	HanXRQChr08g0211961 locus_tag=HanXRQChr08g0211961 gn=HanXRQChr08g0211961 len=191 chr=HanXRQChr08 strand=1 sp=Helianthus annuus def=Putative 4Fe-4S ferredoxin-type, iron-sulphur binding domain	-18.0269	15	22.1	191	99	4	3	2	3	4	0.75	4.62341	1	95
c277	c277.a1	c277.a1.a1	HanXRQChr04g0127831 locus_tag=HanXRQChr04g0127831 gn=HanXRQChr04g0127831 len=510 chr=HanXRQChr04 strand=-1 sp=Helianthus annuus def=Probable pyridoxal-dependent decarboxylase family protein	-87.0353	28	56.2	510	650		12		15	21	0.714286	4.17947	1	155
c278	c278.a1	c278.a1.a1	HanXRQChr10g0315681 locus_tag=HanXRQChr10g0315681 gn=HanXRQChr10g0315681 len=213 chr=HanXRQChr10 strand=-1 sp=Helianthus annuus def=Uncharacterized protein, conserved in plant genome(s), supported by expression data	-70.7364	49	23	213	650		8		9	7	1.28571	18.307	1	149
c279	c279.a1	c279.a1.a1	HanXRQChr01g0023331 locus_tag=HanXRQChr01g0023331 gn=HanXRQChr01g0023331 len=340 chr=HanXRQChr01 strand=1 sp=Helianthus annuus def=Putative alcohol dehydrogenase superfamily, zinc-type; NAD(P)-binding domain; Polyketide synthase, enoylreductase domain	-77.9922	46	37.4	340	343	204	11	10	11	15	0.733333	4.4117	1	147
c279	c279.a2	c279.a2.a1	HanXRQChr01g0023781 locus_tag=HanXRQChr01g0023781 gn=HanXRQChr01g0023781 len=464 chr=HanXRQChr01 strand=1 sp=Helianthus annuus def=Putative alcohol dehydrogenase superfamily, zinc-type; NAD(P)-binding domain; Polyketide synthase, enoylreductase domain	-27.2343	10	51.2	464	199	6	3	1	3	20	0.15	0.412538	1	142
c279	c279.a3	c279.a3.a1	HanXRQChr12g0376591 locus_tag=HanXRQChr12g0376591 gn=HanXRQChr12g0376591 len=347 chr=HanXRQChr12 strand=-1 sp=Helianthus annuus def=Putative alcohol dehydrogenase superfamily, zinc-type; NAD(P)-binding domain; Polyketide synthase, enoylreductase domain	-43.0944	31	38.6	347	178	124	8	7	8	18	0.444444	1.78256	1	120
c279	c279.a4	c279.a4.a1	HanXRQChr01g0023771 locus_tag=HanXRQChr01g0023771 gn=DBR len=343 chr=HanXRQChr01 strand=1 sp=Helianthus annuus def=Probable 2-alkenal reductase (NADP(+)-dependent) EC=1.1.1.54	-70.5653	38	37.7	343	175	121	9	8	10	16	0.625	3.21697	1	81
c280	c280.a1	c280.a1.a1	HanXRQChr11g0343901 locus_tag=HanXRQChr11g0343901 gn=HanXRQChr11g0343901 len=595 chr=HanXRQChr11 strand=-1 sp=Helianthus annuus def=Probable NAD(P)-binding Rossmann-fold superfamily protein	-140.409	49	65.6	595	647		19		22	28	0.785714	5.1054	1	154
c281	c281.a1	c281.a1.a1	HanXRQChr11g0328551 locus_tag=HanXRQChr11g0328551 gn=ENODL2 len=411 chr=HanXRQChr11 strand=-1 sp=Helianthus annuus def=Probable early nodulin-like protein 2	-56.6163	13	37.6	411	646		5		7	8	0.875	6.49894	1	154
c282	c282.a1	c282.a1.a1	HanXRQChr02g0056711 locus_tag=HanXRQChr02g0056711 gn=FABI len=364 chr=HanXRQChr02 strand=-1 sp=Helianthus annuus def=Probable enoyl-[acyl-carrier-protein] reductase [NADH], chloroplastic	-73.7679	33	38.8	364	612	325	8	5	10	17	0.588235	2.87468	1	154
c282	c282.a2	c282.a2.a1	HanXRQChr16g0525281 locus_tag=HanXRQChr16g0525281 gn=HanXRQChr16g0525281 len=392 chr=HanXRQChr16 strand=-1 sp=Helianthus annuus def=Putative glucose/ribitol dehydrogenase	-49.5372	24	41.4	392	297	29	6	3	7	14	0.5	2.16228	1	149
c282	c282.a3	c282.a3.a1	HanXRQChr17g0564011 locus_tag=HanXRQChr17g0564011 gn=MOD1 len=390 chr=HanXRQChr17 strand=-1 sp=Helianthus annuus def=Probable NAD(P)-binding Rossmann-fold superfamily protein	-50.7215	19	41.3	390	292	2	5	1	6	15	0.4	1.51189	1	148
c283	c283.a1	c283.a1.a1	HanXRQChr02g0043141 locus_tag=HanXRQChr02g0043141 gn=RPE len=280 chr=HanXRQChr02 strand=-1 sp=Helianthus annuus def=Probable ribulose-phosphate 3-epimerase, chloroplastic	-65.4738	32	29.6	280	644	408	5	3	9	9	1	9	1	155
c283	c283.a2	c283.a2.a1	HanXRQChr08g0236701 locus_tag=HanXRQChr08g0236701 gn=RPE len=270 chr=HanXRQChr08 strand=-1 sp=Helianthus annuus def=Probable ribulose-phosphate 3-epimerase, chloroplastic	-33.937	20	28.7	270	238	2	3	1	5	8	0.625	3.21697	1	155
c284	c284.a1	c284.a1.a1	HanXRQChr03g0085861 locus_tag=HanXRQChr03g0085861 gn=NRS/ER len=301 chr=HanXRQChr03 strand=1 sp=Helianthus annuus def=Probable nucleotide-rhamnose synthase/epimerase-reductase	-68.2825	38	33.5	301	469	179	10	4	13	15	0.866667	6.35642	1	146
c284	c284.a2	c284.a2.a1	HanXRQChr02g0048671 locus_tag=HanXRQChr02g0048671 gn=HanXRQChr02g0048671 len=352 chr=HanXRQChr02 strand=1 sp=Helianthus annuus def=Putative NAD(P)-binding domain; RmlD-like substrate binding domain	-21.4564	9	39.6	352	236	10	4	1	5	16	0.3125	1.05353	1	134
c284	c284.a3	c284.a3.a1	HanXRQChr03g0072801 locus_tag=HanXRQChr03g0072801 gn=RHM1 len=711 chr=HanXRQChr03 strand=1 sp=Helianthus annuus def=Probable rhamnose biosynthesis 1	-79.9962	25	79.9	711	227	5	14	2	16	34	0.470588	1.95521	1	114
c284	c284.a4	c284.a4.a1	HanXRQChr13g0389751 locus_tag=HanXRQChr13g0389751 gn=HanXRQChr13g0389751 len=589 chr=HanXRQChr13 strand=-1 sp=Helianthus annuus def=Putative NAD(P)-binding domain; RmlD-like substrate binding domain	-64.2538	24	66.3	589	216	2	12	2	13	32	0.40625	1.5483	1	113
c285	c285.a1	c285.a1.a1	HanXRQChr11g0326341 locus_tag=HanXRQChr11g0326341 gn=CYC len=112 chr=HanXRQChr11 strand=-1 sp=Helianthus annuus def=Probable cytochrome c	-28.672	44	12	112	557	421	4	3	6	6	1	9	1	155
c285	c285.a2	c285.a2.a1	HanXRQChr10g0299391 locus_tag=HanXRQChr10g0299391 gn=CYC len=112 chr=HanXRQChr10 strand=-1 sp=Helianthus annuus def=Probable cytochrome c	-18.3788	30	12.1	112	221	85	3	1	4	7	0.571429	2.72759	1	131
c286	c286.a1	c286.a1.a1	HanXRQChr12g0359601 locus_tag=HanXRQChr12g0359601 gn=PRXIIF len=197 chr=HanXRQChr12 strand=-1 sp=Helianthus annuus def=Probable peroxiredoxin IIF	-77.2173	67	21.3	197	618		10		12	9	1.33333	20.5443	1	155
c287	c287.a1	c287.a1.a1	HanXRQChr13g0408051 locus_tag=HanXRQChr13g0408051 gn=RS8 len=219 chr=HanXRQChr13 strand=1 sp=Helianthus annuus def=Probable 40S ribosomal protein S8	-71.2124	44	24.8	219	600	20	10	1	14	9	1.55556	34.9381	1	126
c287	c287.a2	c287.a2.a1	HanXRQChr03g0076971 locus_tag=HanXRQChr03g0076971 gn=RS8 len=217 chr=HanXRQChr03 strand=-1 sp=Helianthus annuus def=Probable 40S ribosomal protein S8	-75.7918	47	24.5	217	592	1	11	1	15	9	1.66667	45.4159	1	126
c287	c287.a3	c287.a3.a1	HanXRQChr05g0159851 locus_tag=HanXRQChr05g0159851 gn=HanXRQChr05g0159851 len=220 chr=HanXRQChr05 strand=-1 sp=Helianthus annuus def=Putative ribosomal protein S8e; Ribosomal protein S8e/ribosomal biogenesis NSA2	-46.4663	43	24.9	220	375	4	7	1	9	9	1	9	2	126
c287	c287.a3	c287.a3.a2	HanXRQChr05g0159971 locus_tag=HanXRQChr05g0159971 gn=HanXRQChr05g0159971 len=220 chr=HanXRQChr05 strand=1 sp=Helianthus annuus def=Putative ribosomal protein S8e, conserved site; Ribosomal protein S8e/ribosomal biogenesis NSA2	-46.4663	43	24.9	220	375	4	7	1	9	9	1	9	2	126
c288	c288.a1	c288.a1.a1	HanXRQChr11g0331711 locus_tag=HanXRQChr11g0331711 gn=CXIP2 len=292 chr=HanXRQChr11 strand=1 sp=Helianthus annuus def=Probable CAX-interacting protein 2	-67.8276	45	31.9	292	616		10		12	15	0.8	5.30957	1	153
c289	c289.a1	c289.a1.a1	HanXRQChr03g0090501 locus_tag=HanXRQChr03g0090501 gn=RS5 len=204 chr=HanXRQChr03 strand=-1 sp=Helianthus annuus def=Probable 40S ribosomal protein S5	-72.4869	46	22.7	204	614		12		18	9	2	99	1	154
c290	c290.a1	c290.a1.a1	HanXRQChr10g0280751 locus_tag=HanXRQChr10g0280751 gn=SUCB len=423 chr=HanXRQChr10 strand=1 sp=Helianthus annuus def=Probable succinyl-CoA ligase [ADP-forming] subunit beta, mitochondrial	-108.953	54	45.3	423	607	164	19	5	22	22	1	9	1	153
c290	c290.a2	c290.a2.a1	HanXRQChr04g0111281 locus_tag=HanXRQChr04g0111281 gn=HanXRQChr04g0111281 len=423 chr=HanXRQChr04 strand=-1 sp=Helianthus annuus def=Probable ATP citrate lyase (ACL) family protein	-82.8554	43	45.4	423	449	6	15	1	18	21	0.857143	6.19686	1	153
c291	c291.a1	c291.a1.a1	HanXRQChr04g0096441 locus_tag=HanXRQChr04g0096441 gn=HanXRQChr04g0096441 len=428 chr=HanXRQChr04 strand=1 sp=Helianthus annuus def=Putative P-loop containing nucleoside triphosphate hydrolase	-101.96	47	48	428	479	443	14	12	17	24	0.708333	4.10897	1	146
c291	c291.a2	c291.a2.a1	HanXRQChr02g0032631 locus_tag=HanXRQChr02g0032631 gn=HanXRQChr02g0032631 len=446 chr=HanXRQChr02 strand=1 sp=Helianthus annuus def=Putative P-loop containing nucleoside triphosphate hydrolase	-73.7514	35	49.9	446	160	124	12	10	12	26	0.461538	1.89427	1	77
c292	c292.a1	c292.a1.a1	HanXRQChr17g0538021 locus_tag=HanXRQChr17g0538021 gn=ATOSM34 len=223 chr=HanXRQChr17 strand=-1 sp=Helianthus annuus def=Probable osmotin 34	-70.9935	44	24	223	542	209	7	3	10	8	1.25	16.7828	1	145
c292	c292.a2	c292.a2.a1	HanXRQChr17g0537551 locus_tag=HanXRQChr17g0537551 gn=HanXRQChr17g0537551 len=235 chr=HanXRQChr17 strand=1 sp=Helianthus annuus def=Putative thaumatin	-46.8262	34	25.3	235	351	18	6	2	7	9	0.777778	4.99484	1	144
c292	c292.a3	c292.a3.a1	HanXRQChr17g0537951 locus_tag=HanXRQChr17g0537951 gn=P21 len=223 chr=HanXRQChr17 strand=-1 sp=Helianthus annuus def=Probable protein P21	-45.6793	31	24.1	223	157	39	5	4	5	10	0.5	2.16228	1	127
c293	c293.a1	c293.a1.a1	HanXRQChr10g0303711 locus_tag=HanXRQChr10g0303711 gn=HanXRQChr10g0303711 len=266 chr=HanXRQChr10 strand=1 sp=Helianthus annuus def=Putative glycoside hydrolase, family 19; Lysozyme-like domain	-74.158	42	28.6	266	599		6		12	6	2	99	1	155
c294	c294.a1	c294.a1.a1	HanXRQChr07g0190181 locus_tag=HanXRQChr07g0190181 gn=GAD len=571 chr=HanXRQChr07 strand=1 sp=Helianthus annuus def=Probable glutamate decarboxylase	-96.8064	25	64.5	571	593	384	11	9	15	25	0.6	2.98107	1	153
c294	c294.a2	c294.a2.a1	HanXRQChr14g0443271 locus_tag=HanXRQChr14g0443271 gn=HanXRQChr14g0443271 len=279 chr=HanXRQChr14 strand=1 sp=Helianthus annuus def=Putative pyridoxal phosphate-dependent decarboxylase; Pyridoxal phosphate-dependent transferase	-33.8182	18	31.4	279	211	2	3	1	4	10	0.4	1.51189	1	148
c295	c295.a1	c295.a1.a1	HanXRQChr05g0148211 locus_tag=HanXRQChr05g0148211 gn=DLDH len=556 chr=HanXRQChr05 strand=-1 sp=Helianthus annuus def=Probable dihydrolipoyl dehydrogenase	-106.072	37	59.2	556	549	315	15	12	18	22	0.818182	5.57933	1	155
c295	c295.a2	c295.a2.a1	HanXRQChr10g0299371 locus_tag=HanXRQChr10g0299371 gn=LPD1 len=576 chr=HanXRQChr10 strand=1 sp=Helianthus annuus def=Probable lipoamide dehydrogenase 1	-48.77	20	60.8	576	259	4	8	1	9	26	0.346154	1.21898	1	147
c295	c295.a3	c295.a3.a1	HanXRQChr16g0513481 locus_tag=HanXRQChr16g0513481 gn=HanXRQChr16g0513481 len=569 chr=HanXRQChr16 strand=-1 sp=Helianthus annuus def=Putative dihydrolipoamide dehydrogenase; FAD/NAD-linked reductase, dimerisation domain; FAD/NAD(P)-binding domain	-43.5895	18	59.9	569	167	16	7	1	8	25	0.32	1.0893	1	133
c296	c296.a1	c296.a1.a1	HanXRQChr08g0232301 locus_tag=HanXRQChr08g0232301 gn=FKB70 len=568 chr=HanXRQChr08 strand=-1 sp=Helianthus annuus def=Probable 70 kDa peptidyl-prolyl isomerase	-98.1627	37	62.9	568	460	426	17	14	19	21	0.904762	7.03086	1	152
c296	c296.a2	c296.a2.a1	HanXRQChr04g0108381 locus_tag=HanXRQChr04g0108381 gn=ROF1 len=568 chr=HanXRQChr04 strand=1 sp=Helianthus annuus def=Probable rotamase FKBP 1	-87.0499	31	63.1	568	163	129	14	11	15	22	0.681818	3.80638	1	49
c297	c297.a1	c297.a1.a1	HanXRQChr04g0106961 locus_tag=HanXRQChr04g0106961 gn=HanXRQChr04g0106961 len=175 chr=HanXRQChr04 strand=-1 sp=Helianthus annuus def=Putative ribosomal protein S8	-48.7639	42	19.7	175	589		7		9	8	1.125	12.3352	2	153
c297	c297.a1	c297.a1.a2	HanXRQChr06g0175811 locus_tag=HanXRQChr06g0175811 gn=HanXRQChr06g0175811 len=183 chr=HanXRQChr06 strand=1 sp=Helianthus annuus def=Putative ribosomal protein S8	-48.7639	40	20.7	183	589		7		9	8	1.125	12.3352	2	153
c298	c298.a1	c298.a1.a1	HanXRQChr09g0268611 locus_tag=HanXRQChr09g0268611 gn=G6PI1 len=537 chr=HanXRQChr09 strand=-1 sp=Helianthus annuus def=Probable glucose-6-phosphate isomerase, cytosolic 1	-88.5141	32	58.9	537	585		13		13	25	0.52	2.31131	1	155
c299	c299.a1	c299.a1.a1	HanXRQChr06g0173891 locus_tag=HanXRQChr06g0173891 gn=SQD1 len=480 chr=HanXRQChr06 strand=1 sp=Helianthus annuus def=Probable UDP-sulfoquinovose synthase, chloroplastic	-105.995	42	53.2	480	584		14		16	24	0.666667	3.64159	1	152
c300	c300.a1	c300.a1.a1	HanXRQChr06g0185051 locus_tag=HanXRQChr06g0185051 gn=HanXRQChr06g0185051 len=242 chr=HanXRQChr06 strand=-1 sp=Helianthus annuus def=Probable plastid-lipid associated protein PAP / fibrillin family protein	-65.2637	43	26.7	242	581		10		11	10	1.1	11.5893	1	153
c301	c301.a1	c301.a1.a1	HanXRQChr13g0410681 locus_tag=HanXRQChr13g0410681 gn=HanXRQChr13g0410681 len=580 chr=HanXRQChr13 strand=-1 sp=Helianthus annuus def=Probable KH domain-containing protein	-103.319	27	59.4	580	472	471	10	9	11	13	0.846154	6.01704	1	151
c301	c301.a2	c301.a2.a1	HanXRQChr07g0189741 locus_tag=HanXRQChr07g0189741 gn=HanXRQChr07g0189741 len=597 chr=HanXRQChr07 strand=1 sp=Helianthus annuus def=Putative K Homology domain	-49.4004	15	61.2	597	103	102	7	6	7	16	0.4375	1.73842	1	70
c302	c302.a1	c302.a1.a1	HanXRQChr13g0394401 locus_tag=HanXRQChr13g0394401 gn=AT-IMP len=529 chr=HanXRQChr13 strand=1 sp=Helianthus annuus def=Probable importin alpha isoform 1	-85.9677	28	58	529	538	94	10	3	13	21	0.619048	3.15956	1	145
c302	c302.a2	c302.a2.a1	HanXRQChr16g0513271 locus_tag=HanXRQChr16g0513271 gn=IMA1B len=557 chr=HanXRQChr16 strand=-1 sp=Helianthus annuus def=Probable importin subunit alpha-1b	-62.2054	21	61.7	557	356	34	8	3	12	22	0.545455	2.51119	1	142
c302	c302.a3	c302.a3.a1	HanXRQChr01g0030161 locus_tag=HanXRQChr01g0030161 gn=HanXRQChr01g0030161 len=525 chr=HanXRQChr01 strand=1 sp=Helianthus annuus def=Putative importin-alpha, importin-beta-binding domain; Armadillo-type fold; Importin subunit alpha	-37.1738	15	58	525	259	1	6	1	7	25	0.28	0.905461	1	132
c303	c303.a1	c303.a1.a1	HanXRQChr08g0208631 locus_tag=HanXRQChr08g0208631 gn=HanXRQChr08g0208631 len=241 chr=HanXRQChr08 strand=-1 sp=Helianthus annuus def=Putative small GTPase superfamily, Rab type; Small GTPase superfamily, ARF/SAR type; P-loop containing nucleoside triphosphate hydrolase	-43.8426	32	27.3	241	572		7		9	9	1	9	8	155
c303	c303.a1	c303.a1.a2	HanXRQChr11g0331441 locus_tag=HanXRQChr11g0331441 gn=HanXRQChr11g0331441 len=164 chr=HanXRQChr11 strand=-1 sp=Helianthus annuus def=Putative small GTPase superfamily, Rab type; Small GTPase superfamily, ARF/SAR type; P-loop containing nucleoside triphosphate hydrolase	-43.8426	47	18.6	164	572		7		9	7	1.28571	18.307	8	155
c303	c303.a1	c303.a1.a3	HanXRQChr12g0371571 locus_tag=HanXRQChr12g0371571 gn=HanXRQChr12g0371571 len=181 chr=HanXRQChr12 strand=1 sp=Helianthus annuus def=Putative small GTPase superfamily, Rab type; Small GTPase superfamily, ARF/SAR type; P-loop containing nucleoside triphosphate hydrolase	-43.8426	42	20.6	181	572		7		9	7	1.28571	18.307	8	155
c303	c303.a1	c303.a1.a4	HanXRQChr12g0383571 locus_tag=HanXRQChr12g0383571 gn=HanXRQChr12g0383571 len=181 chr=HanXRQChr12 strand=1 sp=Helianthus annuus def=Putative small GTPase superfamily, Rab type; Small GTPase superfamily, ARF/SAR type; P-loop containing nucleoside triphosphate hydrolase	-43.8426	42	20.6	181	572		7		9	7	1.28571	18.307	8	155
c303	c303.a1	c303.a1.a5	HanXRQChr14g0446771 locus_tag=HanXRQChr14g0446771 gn=HanXRQChr14g0446771 len=181 chr=HanXRQChr14 strand=-1 sp=Helianthus annuus def=Putative small GTPase superfamily, Rab type; Small GTPase superfamily, ARF/SAR type; P-loop containing nucleoside triphosphate hydrolase	-43.8426	42	20.6	181	572		7		9	7	1.28571	18.307	8	155
c303	c303.a1	c303.a1.a6	HanXRQChr17g0539461 locus_tag=HanXRQChr17g0539461 gn=HanXRQChr17g0539461 len=208 chr=HanXRQChr17 strand=1 sp=Helianthus annuus def=Putative small GTPase superfamily, Rab type; Small GTPase superfamily, ARF/SAR type; P-loop containing nucleoside triphosphate hydrolase	-43.8426	37	23.6	208	572		7		9	8	1.125	12.3352	8	155
c303	c303.a1	c303.a1.a7	HanXRQChr17g0548271 locus_tag=HanXRQChr17g0548271 gn=ARF1 len=181 chr=HanXRQChr17 strand=-1 sp=Helianthus annuus def=Probable ADP-ribosylation factor 1	-43.8426	42	20.6	181	572		7		9	7	1.28571	18.307	8	155
c303	c303.a1	c303.a1.a8	HanXRQChr17g0569871 locus_tag=HanXRQChr17g0569871 gn=HanXRQChr17g0569871 len=248 chr=HanXRQChr17 strand=1 sp=Helianthus annuus def=Putative small GTPase superfamily, Rab type; Small GTPase superfamily, ARF/SAR type; P-loop containing nucleoside triphosphate hydrolase	-43.8426	31	28.1	248	572		7		9	9	1	9	8	155
c304	c304.a1	c304.a1.a1	HanXRQChr17g0562991 locus_tag=HanXRQChr17g0562991 gn=CCD1 len=543 chr=HanXRQChr17 strand=-1 sp=Helianthus annuus def=Probable carotenoid 9,10(9',10')-cleavage dioxygenase 1	-110.39	42	60.9	543	571		17		19	23	0.826087	5.70019	1	153
c305	c305.a1	c305.a1.a1	HanXRQChr14g0432921 locus_tag=HanXRQChr14g0432921 gn=SIR1 len=691 chr=HanXRQChr14 strand=-1 sp=Helianthus annuus def=Probable sulfite reductase 1 [ferredoxin], chloroplastic	-75.797	20	77.5	691	490	372	12	7	14	27	0.518519	2.30003	1	147
c305	c305.a2	c305.a2.a1	HanXRQChr06g0180721 locus_tag=HanXRQChr06g0180721 gn=HanXRQChr06g0180721 len=679 chr=HanXRQChr06 strand=-1 sp=Helianthus annuus def=Putative sulphite reductase, ferredoxin dependent	-44.5059	13	76.4	679	196	78	9	4	9	28	0.321429	1.09618	1	114
c306	c306.a1	c306.a1.a1	HanXRQChr04g0125051 locus_tag=HanXRQChr04g0125051 gn=ATSFGH len=286 chr=HanXRQChr04 strand=-1 sp=Helianthus annuus def=Probable S-formylglutathione hydrolase	-52.425	25	32.1	286	567		5		6	13	0.461538	1.89427	1	155
c307	c307.a1	c307.a1.a1	HanXRQChr10g0305701 locus_tag=HanXRQChr10g0305701 gn=HanXRQChr10g0305701 len=224 chr=HanXRQChr10 strand=1 sp=Helianthus annuus def=Probable SOUL heme-binding family protein	-53.4678	33	24.9	224	567		5		8	8	1	9	1	150
c308	c308.a1	c308.a1.a1	HanXRQChr05g0143821 locus_tag=HanXRQChr05g0143821 gn=HanXRQChr05g0143821 len=366 chr=HanXRQChr05 strand=1 sp=Helianthus annuus def=Probable NAD(P)-linked oxidoreductase superfamily protein	-87.1322	39	40.5	366	566		10		10	16	0.625	3.21697	1	154
c309	c309.a1	c309.a1.a1	HanXRQChr05g0147371 locus_tag=HanXRQChr05g0147371 gn=ANNAT2 len=316 chr=HanXRQChr05 strand=1 sp=Helianthus annuus def=Probable annexin 2	-96.0714	53	36	316	565		14		16	18	0.888889	6.74264	1	132
c310	c310.a1	c310.a1.a1	HanXRQChr16g0530311 locus_tag=HanXRQChr16g0530311 gn=HanXRQChr16g0530311 len=693 chr=HanXRQChr16 strand=1 sp=Helianthus annuus def=Putative FAD/NAD(P)-binding domain; Succinate dehydrogenase/fumarate reductase flavoprotein, catalytic domain; Succinate dehydrogenase/fumarate reductase, alpha/adenylylsulphate reductase subunit	-78.9661	23	76.4	693	495	190	11	4	12	24	0.5	2.16228	1	155
c310	c310.a2	c310.a2.a1	HanXRQChr09g0261451 locus_tag=HanXRQChr09g0261451 gn=HanXRQChr09g0261451 len=629 chr=HanXRQChr09 strand=1 sp=Helianthus annuus def=Putative succinate dehydrogenase, flavoprotein subunit; Adenylylsulphate reductase, alpha subunit; FAD/NAD(P)-binding domain; Succinate dehydrogenase/fumarate reductase flavoprotein, catalytic domain; Succinate dehydrogenase/fumarate reductase, alpha/adenylylsulphate …	-76.9722	23	69	629	371	66	11	4	12	24	0.5	2.16228	1	155
c311	c311.a1	c311.a1.a1	HanXRQChr08g0212111 locus_tag=HanXRQChr08g0212111 gn=HanXRQChr08g0212111 len=97 chr=HanXRQChr08 strand=-1 sp=Helianthus annuus def=Probable groES-like family protein	-33.7532	58	10.3	97	490	141	6	3	6	7	0.857143	6.19686	1	155
c311	c311.a2	c311.a2.a1	HanXRQChr12g0364341 locus_tag=HanXRQChr12g0364341 gn=CH10 len=97 chr=HanXRQChr12 strand=1 sp=Helianthus annuus def=Probable 10 kDa heat shock protein, mitochondrial	-39.1262	64	10.4	97	419	70	6	3	6	5	1.2	14.8489	1	154
c312	c312.a1	c312.a1.a1	HanXRQChr05g0148761 locus_tag=HanXRQChr05g0148761 gn=HanXRQChr05g0148761 len=374 chr=HanXRQChr05 strand=-1 sp=Helianthus annuus def=Putative haem peroxidase	-94.5935	33	40.5	374	559		10		12	15	0.8	5.30957	1	155
c313	c313.a1	c313.a1.a1	HanXRQChr07g0196031 locus_tag=HanXRQChr07g0196031 gn=HanXRQChr07g0196031 len=144 chr=HanXRQChr07 strand=1 sp=Helianthus annuus def=Putative histone H2A; Histone-fold; Histone H2A, C-terminal domain; Histone H2A conserved site	-23.8309	26	15.1	144	210	161	3	1	4	2	2	99	3	141
c313	c313.a1	c313.a1.a2	HanXRQChr07g0196041 locus_tag=HanXRQChr07g0196041 gn=H2A6 len=182 chr=HanXRQChr07 strand=1 sp=Helianthus annuus def=Probable histone H2A.6	-23.8309	21	19.3	182	210	161	3	1	4	4	1	9	3	141
c313	c313.a1	c313.a1.a3	HanXRQChr14g0453991 locus_tag=HanXRQChr14g0453991 gn=H2A len=150 chr=HanXRQChr14 strand=1 sp=Helianthus annuus def=Probable histone H2A	-23.8309	25	15.8	150	210	161	3	1	4	2	2	99	3	141
c313	c313.a2	c313.a2.a1	HanXRQChr03g0076261 locus_tag=HanXRQChr03g0076261 gn=HanXRQChr03g0076261 len=132 chr=HanXRQChr03 strand=1 sp=Helianthus annuus def=Putative histone H2A; Histone-fold; Histone H2A, C-terminal domain; Histone H2A conserved site	-11.6598	29	13.8	132	129	104	3	1	4	4	1	9	4	95
c313	c313.a2	c313.a2.a2	HanXRQChr05g0159271 locus_tag=HanXRQChr05g0159271 gn=HanXRQChr05g0159271 len=133 chr=HanXRQChr05 strand=-1 sp=Helianthus annuus def=Putative histone H2A; Histone-fold; Histone H2A, C-terminal domain; Histone H2A conserved site	-11.6598	29	13.8	133	129	104	3	1	4	4	1	9	4	95
c313	c313.a2	c313.a2.a3	HanXRQChr08g0233891 locus_tag=HanXRQChr08g0233891 gn=HanXRQChr08g0233891 len=133 chr=HanXRQChr08 strand=1 sp=Helianthus annuus def=Putative histone H2A; Histone-fold; Histone H2A, C-terminal domain; Histone H2A conserved site	-11.6598	29	13.8	133	129	104	3	1	4	4	1	9	4	95
c313	c313.a2	c313.a2.a4	HanXRQChr13g0407631 locus_tag=HanXRQChr13g0407631 gn=HanXRQChr13g0407631 len=132 chr=HanXRQChr13 strand=1 sp=Helianthus annuus def=Putative histone H2A; Histone-fold; Histone H2A, C-terminal domain; Histone H2A conserved site	-11.6598	29	13.8	132	129	104	3	1	4	4	1	9	4	95
c313	c313.a3	c313.a3.a1	HanXRQChr09g0259641 locus_tag=HanXRQChr09g0259641 gn=HTA3 len=142 chr=HanXRQChr09 strand=1 sp=Helianthus annuus def=Probable gamma histone variant H2AX	-13.3822	19	14.9	142	127	102	3	1	3	5	0.6	2.98107	1	111
c313	c313.a4	c313.a4.a1	HanXRQChr14g0459291 locus_tag=HanXRQChr14g0459291 gn=HanXRQChr14g0459291 len=151 chr=HanXRQChr14 strand=1 sp=Helianthus annuus def=Putative histone H2A; Histone-fold; Histone H2A, C-terminal domain; Histone H2A conserved site	-13.2746	25	15.9	151	73	24	3	1	3	2	1.5	30.6228	1	63
c313	c313.a5	c313.a5.a1	HanXRQChr03g0062201 locus_tag=HanXRQChr03g0062201 gn=HanXRQChr03g0062201 len=134 chr=HanXRQChr03 strand=-1 sp=Helianthus annuus def=Putative histone H2A; Histone-fold; Histone H2A, C-terminal domain; Histone H2A conserved site	-14.484	29	14.3	134	41	36	4	3	5	4	1.25	16.7828	6	32
c313	c313.a5	c313.a5.a2	HanXRQChr04g0096801 locus_tag=HanXRQChr04g0096801 gn=HTA9 len=135 chr=HanXRQChr04 strand=1 sp=Helianthus annuus def=Probable histone H2A protein 9	-14.484	29	14.3	135	41	36	4	3	5	4	1.25	16.7828	6	32
c313	c313.a5	c313.a5.a3	HanXRQChr06g0177901 locus_tag=HanXRQChr06g0177901 gn=HanXRQChr06g0177901 len=225 chr=HanXRQChr06 strand=1 sp=Helianthus annuus def=Putative histone H2A; Histone-fold; Histone H2A, C-terminal domain; Histone H2A conserved site	-14.484	17	25	225	41	36	4	3	5	9	0.555556	2.59381	6	32
c313	c313.a5	c313.a5.a4	HanXRQChr09g0238461 locus_tag=HanXRQChr09g0238461 gn=H2AV2 len=139 chr=HanXRQChr09 strand=1 sp=Helianthus annuus def=Probable histone H2A variant 2	-14.484	28	14.5	139	41	36	4	3	5	5	1	9	6	32
c313	c313.a5	c313.a5.a5	HanXRQChr10g0282161 locus_tag=HanXRQChr10g0282161 gn=H2AV1 len=137 chr=HanXRQChr10 strand=1 sp=Helianthus annuus def=Probable histone H2A variant 1	-14.484	28	14.4	137	41	36	4	3	5	4	1.25	16.7828	6	32
c313	c313.a5	c313.a5.a6	HanXRQChr15g0466941 locus_tag=HanXRQChr15g0466941 gn=HanXRQChr15g0466941 len=108 chr=HanXRQChr15 strand=-1 sp=Helianthus annuus def=Putative histone H2A; Histone-fold; Histone H2A, C-terminal domain; Histone H2A conserved site	-14.484	36	11.6	108	41	36	4	3	5	4	1.25	16.7828	6	32
c313	c313.a6	c313.a6.a1	HanXRQChr16g0512301 locus_tag=HanXRQChr16g0512301 gn=HanXRQChr16g0512301 len=142 chr=HanXRQChr16 strand=1 sp=Helianthus annuus def=Putative histone H2A; Histone-fold; Histone H2A, C-terminal domain; Histone H2A conserved site	-10.0247	19	14.8	142	38	13	3	1	3	5	0.6	2.98107	1	36
c313	c313.a7	c313.a7.a1	HanXRQChr08g0227831 locus_tag=HanXRQChr08g0227831 gn=HanXRQChr08g0227831 len=148 chr=HanXRQChr08 strand=1 sp=Helianthus annuus def=Putative histone H2A; Histone-fold; Histone H2A, C-terminal domain; Histone H2A conserved site	-16.356	30	15.6	148	35	30	4	3	4	3	1.33333	20.5443	4	35
c313	c313.a7	c313.a7.a2	HanXRQChr08g0227841 locus_tag=HanXRQChr08g0227841 gn=HanXRQChr08g0227841 len=148 chr=HanXRQChr08 strand=1 sp=Helianthus annuus def=Putative histone H2A; Histone-fold; Histone H2A, C-terminal domain; Histone H2A conserved site	-16.356	30	15.6	148	35	30	4	3	4	3	1.33333	20.5443	4	35
c313	c313.a7	c313.a7.a3	HanXRQChr08g0227871 locus_tag=HanXRQChr08g0227871 gn=HanXRQChr08g0227871 len=148 chr=HanXRQChr08 strand=1 sp=Helianthus annuus def=Putative histone H2A; Histone-fold; Histone H2A, C-terminal domain; Histone H2A conserved site	-16.356	30	15.6	148	35	30	4	3	4	3	1.33333	20.5443	4	35
c313	c313.a7	c313.a7.a4	HanXRQChr08g0228081 locus_tag=HanXRQChr08g0228081 gn=HanXRQChr08g0228081 len=148 chr=HanXRQChr08 strand=-1 sp=Helianthus annuus def=Putative histone H2A; Histone-fold; Histone H2A, C-terminal domain; Histone H2A conserved site	-16.356	30	15.6	148	35	30	4	3	4	3	1.33333	20.5443	4	35
c313	c313.a8	c313.a8.a1	HanXRQChr11g0339501 locus_tag=HanXRQChr11g0339501 gn=HTA7 len=147 chr=HanXRQChr11 strand=-1 sp=Helianthus annuus def=Probable histone H2A 7	-9.51942	21	15.4	147	22	17	2	1	2	4	0.5	2.16228	3	22
c313	c313.a8	c313.a8.a2	HanXRQChr11g0339511 locus_tag=HanXRQChr11g0339511 gn=HTA6 len=173 chr=HanXRQChr11 strand=1 sp=Helianthus annuus def=Probable histone H2A 6	-9.51942	18	18.3	173	22	17	2	1	2	5	0.4	1.51189	3	22
c313	c313.a8	c313.a8.a3	HanXRQChr16g0511901 locus_tag=HanXRQChr16g0511901 gn=HanXRQChr16g0511901 len=148 chr=HanXRQChr16 strand=-1 sp=Helianthus annuus def=Putative histone H2A; Histone-fold; Histone H2A, C-terminal domain; Histone H2A conserved site	-9.51942	21	15.6	148	22	17	2	1	2	4	0.5	2.16228	3	22
c314	c314.a1	c314.a1.a1	HanXRQChr17g0540971 locus_tag=HanXRQChr17g0540971 gn=HanXRQChr17g0540971 len=340 chr=HanXRQChr17 strand=1 sp=Helianthus annuus def=Putative succinyl-CoA ligase, alpha subunit; ATP-citrate synthase; NAD(P)-binding domain	-89.3352	43	35.3	340	555		11		13	13	1	9	1	155
c315	c315.a1	c315.a1.a1	HanXRQChr07g0192731 locus_tag=HanXRQChr07g0192731 gn=INO1 len=510 chr=HanXRQChr07 strand=-1 sp=Helianthus annuus def=Probable inositol-3-phosphate synthase	-135.404	57	56.2	510	555		20		22	17	1.29412	18.6842	1	139
c316	c316.a1	c316.a1.a1	HanXRQCPg0580061 locus_tag=HanXRQCPg0580061 gn=HanXRQCPg0580061 len=83 chr=HanXRQCP strand=-1 sp=Helianthus annuus def=Putative photosystem II cytochrome b559, alpha subunit	-28.8489	36	9.3	83	554		4		7	5	1.4	24.1189	8	155
c316	c316.a1	c316.a1.a2	HanXRQChr01g0020331 locus_tag=HanXRQChr01g0020331 gn=HanXRQChr01g0020331 len=83 chr=HanXRQChr01 strand=1 sp=Helianthus annuus def=Putative photosystem II cytochrome b559, alpha subunit	-28.8489	36	9.3	83	554		4		7	5	1.4	24.1189	8	155
c316	c316.a1	c316.a1.a3	HanXRQChr10g0283581 locus_tag=HanXRQChr10g0283581 gn=HanXRQChr10g0283581 len=83 chr=HanXRQChr10 strand=-1 sp=Helianthus annuus def=Putative photosystem II cytochrome b559, alpha subunit	-28.8489	36	9.3	83	554		4		7	5	1.4	24.1189	8	155
c316	c316.a1	c316.a1.a4	HanXRQChr10g0284271 locus_tag=HanXRQChr10g0284271 gn=HanXRQChr10g0284271 len=83 chr=HanXRQChr10 strand=-1 sp=Helianthus annuus def=Putative photosystem II cytochrome b559, alpha subunit	-28.8489	36	9.3	83	554		4		7	5	1.4	24.1189	8	155
c316	c316.a1	c316.a1.a5	HanXRQChr10g0289291 locus_tag=HanXRQChr10g0289291 gn=HanXRQChr10g0289291 len=83 chr=HanXRQChr10 strand=-1 sp=Helianthus annuus def=Putative photosystem II cytochrome b559, alpha subunit	-28.8489	36	9.3	83	554		4		7	5	1.4	24.1189	8	155
c316	c316.a1	c316.a1.a6	HanXRQChr10g0318171 locus_tag=HanXRQChr10g0318171 gn=HanXRQChr10g0318171 len=83 chr=HanXRQChr10 strand=1 sp=Helianthus annuus def=Putative photosystem II cytochrome b559, alpha subunit	-28.8489	36	9.3	83	554		4		7	5	1.4	24.1189	8	155
c316	c316.a1	c316.a1.a7	HanXRQChr11g0326851 locus_tag=HanXRQChr11g0326851 gn=HanXRQChr11g0326851 len=83 chr=HanXRQChr11 strand=-1 sp=Helianthus annuus def=Putative photosystem II cytochrome b559, alpha subunit	-28.8489	36	9.3	83	554		4		7	5	1.4	24.1189	8	155
c316	c316.a1	c316.a1.a8	HanXRQChr16g0529011 locus_tag=HanXRQChr16g0529011 gn=HanXRQChr16g0529011 len=83 chr=HanXRQChr16 strand=-1 sp=Helianthus annuus def=Putative photosystem II cytochrome b559, alpha subunit	-28.8489	36	9.3	83	554		4		7	5	1.4	24.1189	8	155
c317	c317.a1	c317.a1.a1	HanXRQChr05g0160351 locus_tag=HanXRQChr05g0160351 gn=PSAG len=140 chr=HanXRQChr05 strand=-1 sp=Helianthus annuus def=Probable photosystem I reaction center subunit V, chloroplastic	-25.15	24	15.4	140	470	223	3	1	6	6	1	9	1	154
c317	c317.a2	c317.a2.a1	HanXRQChr08g0232881 locus_tag=HanXRQChr08g0232881 gn=PSAG len=147 chr=HanXRQChr08 strand=-1 sp=Helianthus annuus def=Probable photosystem I subunit G	-25.15	23	16.1	147	327	80	3	1	4	7	0.571429	2.72759	1	154
c318	c318.a1	c318.a1.a1	HanXRQChr04g0105951 locus_tag=HanXRQChr04g0105951 gn=PRSP1 len=296 chr=HanXRQChr04 strand=-1 sp=Helianthus annuus def=Probable ribosome-binding factor PSRP1, chloroplastic	-69.9683	47	32.9	296	549		9		13	9	1.44444	26.8256	1	146
c319	c319.a1	c319.a1.a1	HanXRQChr03g0088221 locus_tag=HanXRQChr03g0088221 gn=RK3 len=289 chr=HanXRQChr03 strand=-1 sp=Helianthus annuus def=Probable 50S ribosomal protein L3, chloroplastic	-53.4377	30	31.4	289	546		7		8	15	0.533333	2.41455	1	137
c320	c320.a1	c320.a1.a1	HanXRQChr17g0534531 locus_tag=HanXRQChr17g0534531 gn=HEME1 len=408 chr=HanXRQChr17 strand=1 sp=Helianthus annuus def=Probable uroporphyrinogen decarboxylase	-68.4251	30	44.6	408	546		8		9	15	0.6	2.98107	1	154
c321	c321.a1	c321.a1.a1	HanXRQChr05g0159361 locus_tag=HanXRQChr05g0159361 gn=HanXRQChr05g0159361 len=184 chr=HanXRQChr05 strand=1 sp=Helianthus annuus def=Putative yjgF/YER057c/UK114 family; Endoribonuclease L-PSP/chorismate mutase-like	-58.4385	45	19.4	184	493	301	9	3	9	13	0.692308	3.92388	1	155
c321	c321.a2	c321.a2.a1	HanXRQChr03g0076521 locus_tag=HanXRQChr03g0076521 gn=HanXRQChr03g0076521 len=188 chr=HanXRQChr03 strand=1 sp=Helianthus annuus def=Probable endoribonuclease L-PSP family protein	-54.5712	52	19.9	188	243	51	9	3	9	13	0.692308	3.92388	1	123
c322	c322.a1	c322.a1.a1	HanXRQChr07g0191741 locus_tag=HanXRQChr07g0191741 gn=NDUS1 len=744 chr=HanXRQChr07 strand=1 sp=Helianthus annuus def=Probable NADH dehydrogenase [ubiquinone] iron-sulfur protein 1, mitochondrial EC=1.6.99.3	-106.232	28	80.7	744	506	170	16	6	17	36	0.472222	1.96635	1	145
c322	c322.a2	c322.a2.a1	HanXRQChr14g0444641 locus_tag=HanXRQChr14g0444641 gn=NDUS1 len=739 chr=HanXRQChr14 strand=-1 sp=Helianthus annuus def=Probable NADH-ubiquinone oxidoreductase 75 kDa subunit, mitochondrial EC=1.6.99.3	-84.7095	27	80	739	372	36	15	5	17	35	0.485714	2.05995	1	139
c323	c323.a1	c323.a1.a1	HanXRQChr04g0121211 locus_tag=HanXRQChr04g0121211 gn=CAS2 len=362 chr=HanXRQChr04 strand=1 sp=Helianthus annuus def=Probable L-3-cyanoalanine synthase 2, mitochondrial	-70.9286	32	39.1	362	542		10		12	20	0.6	2.98107	1	155
c324	c324.a1	c324.a1.a1	HanXRQChr02g0038551 locus_tag=HanXRQChr02g0038551 gn=HanXRQChr02g0038551 len=176 chr=HanXRQChr02 strand=-1 sp=Helianthus annuus def=Uncharacterized protein, supported by expression data	-93.1498	66	18.9	176	540		9		11	10	1.1	11.5893	1	140
c325	c325.a1	c325.a1.a1	HanXRQChr02g0042031 locus_tag=HanXRQChr02g0042031 gn=OEP24 len=214 chr=HanXRQChr02 strand=-1 sp=Helianthus annuus def=Probable outer envelope pore protein 24, chloroplastic	-91.221	72	23.2	214	531	254	10	5	12	13	0.923077	7.37678	1	154
c325	c325.a2	c325.a2.a1	HanXRQChr05g0139211 locus_tag=HanXRQChr05g0139211 gn=HanXRQChr05g0139211 len=142 chr=HanXRQChr05 strand=-1 sp=Helianthus annuus def=Uncharacterized protein, partly conserved in plant genome(s), supported by expression data	-51.2284	55	15.7	142	286	9	6	1	7	10	0.7	4.01187	1	154
c326	c326.a1	c326.a1.a1	HanXRQChr16g0500391 locus_tag=HanXRQChr16g0500391 gn=IM30 len=325 chr=HanXRQChr16 strand=-1 sp=Helianthus annuus def=Probable membrane-associated 30 kDa protein, chloroplastic	-62.1008	30	35.8	325	351	346	7	6	7	13	0.538462	2.45511	1	153
c326	c326.a2	c326.a2.a1	HanXRQChr05g0149811 locus_tag=HanXRQChr05g0149811 gn=IM30 len=320 chr=HanXRQChr05 strand=-1 sp=Helianthus annuus def=Probable membrane-associated 30 kDa protein, chloroplastic	-39.2698	20	35.2	320	194	189	6	5	7	13	0.538462	2.45511	1	146
c327	c327.a1	c327.a1.a1	HanXRQChr08g0207301 locus_tag=HanXRQChr08g0207301 gn=HanXRQChr08g0207301 len=230 chr=HanXRQChr08 strand=-1 sp=Helianthus annuus def=Putative HSP20-like chaperone; Small heat shock protein HSP20	-88.6627	49	26.4	230	339	335	11	10	19	14	1.35714	21.7585	1	66
c327	c327.a2	c327.a2.a1	HanXRQChr12g0372131 locus_tag=HanXRQChr12g0372131 gn=HanXRQChr12g0372131 len=214 chr=HanXRQChr12 strand=-1 sp=Helianthus annuus def=Putative HSP20-like chaperone; Small heat shock protein HSP20	-65.2088	56	24.3	214	202	198	12	11	16	12	1.33333	20.5443	1	55
c328	c328.a1	c328.a1.a1	HanXRQChr09g0245891 locus_tag=HanXRQChr09g0245891 gn=PAB1 len=229 chr=HanXRQChr09 strand=1 sp=Helianthus annuus def=Probable proteasome subunit PAB1	-60.7716	41	24.8	229	379	166	6	2	6	11	0.545455	2.51119	1	155
c328	c328.a2	c328.a2.a1	HanXRQChr11g0335541 locus_tag=HanXRQChr11g0335541 gn=PSA2 len=214 chr=HanXRQChr11 strand=-1 sp=Helianthus annuus def=Probable proteasome subunit alpha type-2	-60.9444	46	23.6	214	371	158	7	3	7	13	0.538462	2.45511	1	151
c329	c329.a1	c329.a1.a1	HanXRQChr14g0448791 locus_tag=HanXRQChr14g0448791 gn=HanXRQChr14g0448791 len=188 chr=HanXRQChr14 strand=1 sp=Helianthus annuus def=Uncharacterized protein, conserved in plant genome(s), supported by expression data	-56.8002	55	20.2	188	537		5		8	7	1.14286	12.895	1	155
c330	c330.a1	c330.a1.a1	HanXRQChr14g0444711 locus_tag=HanXRQChr14g0444711 gn=HanXRQChr14g0444711 len=171 chr=HanXRQChr14 strand=-1 sp=Helianthus annuus def=Putative winged helix-turn-helix DNA-binding domain; AT hook-like	-76.3786	76	18	171	530		8		11	7	1.57143	36.2759	1	148
c331	c331.a1	c331.a1.a1	HanXRQChr14g0434951 locus_tag=HanXRQChr14g0434951 gn=HanXRQChr14g0434951 len=274 chr=HanXRQChr14 strand=-1 sp=Helianthus annuus def=Putative plastid lipid-associated protein/fibrillin conserved domain	-59.8184	45	30	274	530		9		11	11	1	9	1	153
c332	c332.a1	c332.a1.a1	HanXRQChr13g0396881 locus_tag=HanXRQChr13g0396881 gn=HanXRQChr13g0396881 len=385 chr=HanXRQChr13 strand=1 sp=Helianthus annuus def=Putative bifunctional polymyxin resistance protein, ArnA	-78.4372	35	43.1	385	473	2	11	1	14	25	0.56	2.63078	1	152
c332	c332.a2	c332.a2.a1	HanXRQChr02g0055111 locus_tag=HanXRQChr02g0055111 gn=HanXRQChr02g0055111 len=387 chr=HanXRQChr02 strand=-1 sp=Helianthus annuus def=Putative bifunctional polymyxin resistance protein, ArnA	-79.5975	35	43.3	387	472	1	11	1	14	23	0.608696	3.06159	1	152
c332	c332.a3	c332.a3.a1	HanXRQChr01g0017991 locus_tag=HanXRQChr01g0017991 gn=HanXRQChr01g0017991 len=389 chr=HanXRQChr01 strand=-1 sp=Helianthus annuus def=Putative bifunctional polymyxin resistance protein, ArnA	-71.7448	30	43.5	389	329	56	10	3	12	25	0.48	2.01995	1	148
c333	c333.a1	c333.a1.a1	HanXRQChr10g0312561 locus_tag=HanXRQChr10g0312561 gn=HanXRQChr10g0312561 len=785 chr=HanXRQChr10 strand=1 sp=Helianthus annuus def=Probable subtilase family protein	-78.6464	15	83.5	785	529		10		12	20	0.6	2.98107	1	155
c334	c334.a1	c334.a1.a1	HanXRQChr10g0309971 locus_tag=HanXRQChr10g0309971 gn=HanXRQChr10g0309971 len=236 chr=HanXRQChr10 strand=1 sp=Helianthus annuus def=Uncharacterized conserved protein	-54.416	40	26	236	528		6		6	12	0.5	2.16228	1	154
c335	c335.a1	c335.a1.a1	HanXRQChr10g0291961 locus_tag=HanXRQChr10g0291961 gn=CRD1 len=404 chr=HanXRQChr10 strand=-1 sp=Helianthus annuus def=Probable magnesium-protoporphyrin IX monomethyl ester [oxidative] cyclase, chloroplastic	-76.2108	31	46.8	404	528		11		15	24	0.625	3.21697	1	147
c336	c336.a1	c336.a1.a1	HanXRQChr01g0015821 locus_tag=HanXRQChr01g0015821 gn=HanXRQChr01g0015821 len=366 chr=HanXRQChr01 strand=-1 sp=Helianthus annuus def=Protein of unknown function, DUF642	-81.0358	41	39.4	366	527		11		11	12	0.916667	7.25404	1	139
c337	c337.a1	c337.a1.a1	HanXRQChr03g0093501 locus_tag=HanXRQChr03g0093501 gn=MAON len=608 chr=HanXRQChr03 strand=-1 sp=Helianthus annuus def=Probable NAD-dependent malic enzyme 59 kDa isoform, mitochondrial	-81.8699	35	67	608	525		13		16	28	0.571429	2.72759	1	155
c338	c338.a1	c338.a1.a1	HanXRQChr03g0065901 locus_tag=HanXRQChr03g0065901 gn=EGC len=130 chr=HanXRQChr03 strand=-1 sp=Helianthus annuus def=Probable EG45-like domain containing protein	-44.6985	51	14	130	501	251	5	2	8	5	1.6	38.8107	1	154
c338	c338.a2	c338.a2.a1	HanXRQChr03g0065911 locus_tag=HanXRQChr03g0065911 gn=HanXRQChr03g0065911 len=130 chr=HanXRQChr03 strand=1 sp=Helianthus annuus def=Putative rlpA-like double-psi beta-barrel domain	-42.2332	53	14	130	262	5	5	1	9	5	1.8	62.0957	1	149
c338	c338.a3	c338.a3.a1	HanXRQChr03g0065931 locus_tag=HanXRQChr03g0065931 gn=HanXRQChr03g0065931 len=130 chr=HanXRQChr03 strand=1 sp=Helianthus annuus def=Probable barwin-related endoglucanase	-16.2559	25	13.5	130	13	6	2	1	6	3	2	99	1	7
c339	c339.a1	c339.a1.a1	HanXRQChr09g0272241 locus_tag=HanXRQChr09g0272241 gn=HanXRQChr09g0272241 len=276 chr=HanXRQChr09 strand=1 sp=Helianthus annuus def=Putative carbonic anhydrase	-65.3161	47	31.1	276	519		8		9	13	0.692308	3.92388	1	148
c340	c340.a1	c340.a1.a1	HanXRQChr17g0554911 locus_tag=HanXRQChr17g0554911 gn=HanXRQChr17g0554911 len=287 chr=HanXRQChr17 strand=1 sp=Helianthus annuus def=Putative prohibitin; Band 7 domain	-57.4326	40	31.6	287	500	182	9	4	11	15	0.733333	4.4117	1	144
c340	c340.a2	c340.a2.a1	HanXRQChr17g0557971 locus_tag=HanXRQChr17g0557971 gn=HanXRQChr17g0557971 len=293 chr=HanXRQChr17 strand=-1 sp=Helianthus annuus def=Putative prohibitin; Band 7 domain	-41.5142	29	32.3	293	334	16	7	2	9	15	0.6	2.98107	1	140
c341	c341.a1	c341.a1.a1	HanXRQChr01g0013711 locus_tag=HanXRQChr01g0013711 gn=GHBDH len=293 chr=HanXRQChr01 strand=-1 sp=Helianthus annuus def=Probable glyoxylate reductase 1	-92.4077	63	30.8	293	512		12		14	15	0.933333	7.57696	1	154
c342	c342.a1	c342.a1.a1	HanXRQChr06g0172671 locus_tag=HanXRQChr06g0172671 gn=HanXRQChr06g0172671 len=269 chr=HanXRQChr06 strand=1 sp=Helianthus annuus def=Putative plastid lipid-associated protein/fibrillin conserved domain	-46.1839	27	29.4	269	511		5		6	5	1.2	14.8489	1	154
c343	c343.a1	c343.a1.a1	HanXRQChr17g0556041 locus_tag=HanXRQChr17g0556041 gn=CHLI len=424 chr=HanXRQChr17 strand=-1 sp=Helianthus annuus def=Probable magnesium-chelatase subunit ChlI, chloroplastic	-72.3849	32	46	424	443	87	11	2	13	18	0.722222	4.275	1	153
c343	c343.a2	c343.a2.a1	HanXRQChr11g0327161 locus_tag=HanXRQChr11g0327161 gn=CHLI2 len=428 chr=HanXRQChr11 strand=1 sp=Helianthus annuus def=Probable magnesium chelatase i2	-79.9326	37	46.6	428	423	67	13	4	15	21	0.714286	4.17947	1	149
c344	c344.a1	c344.a1.a1	HanXRQChr12g0362361 locus_tag=HanXRQChr12g0362361 gn=ODPB1 len=377 chr=HanXRQChr12 strand=-1 sp=Helianthus annuus def=Probable pyruvate dehydrogenase E1 component subunit beta-1, mitochondrial	-55.2757	26	40.3	377	507	136	7	3	7	9	0.777778	4.99484	1	155
c344	c344.a2	c344.a2.a1	HanXRQChr08g0210171 locus_tag=HanXRQChr08g0210171 gn=MAB1 len=373 chr=HanXRQChr08 strand=-1 sp=Helianthus annuus def=Probable transketolase family protein	-39.37	17	39.8	373	373	2	5	1	5	9	0.555556	2.59381	1	153
c345	c345.a1	c345.a1.a1	HanXRQChr02g0049421 locus_tag=HanXRQChr02g0049421 gn=HanXRQChr02g0049421 len=391 chr=HanXRQChr02 strand=1 sp=Helianthus annuus def=Probable NAD(P)-binding Rossmann-fold superfamily protein	-81.651	36	43.2	391	508		12		14	23	0.608696	3.06159	1	154
c346	c346.a1	c346.a1.a1	HanXRQChr03g0090441 locus_tag=HanXRQChr03g0090441 gn=HanXRQChr03g0090441 len=154 chr=HanXRQChr03 strand=1 sp=Helianthus annuus def=Putative START-like domain; Bet v I type allergen	-56.8624	72	17.1	154	506		9		15	9	1.66667	45.4159	1	154
c347	c347.a1	c347.a1.a1	HanXRQChr01g0016151 locus_tag=HanXRQChr01g0016151 gn=HanXRQChr01g0016151 len=244 chr=HanXRQChr01 strand=1 sp=Helianthus annuus def=Putative psbP family	-62.2617	44	26.1	244	502		7		8	5	1.6	38.8107	1	154
c348	c348.a1	c348.a1.a1	HanXRQChr03g0073261 locus_tag=HanXRQChr03g0073261 gn=HanXRQChr03g0073261 len=270 chr=HanXRQChr03 strand=1 sp=Helianthus annuus def=Probable alpha/beta-Hydrolases superfamily protein	-57.8552	36	29.5	270	501		8		9	11	0.818182	5.57933	1	154
c349	c349.a1	c349.a1.a1	HanXRQChr09g0253541 locus_tag=HanXRQChr09g0253541 gn=REMO len=200 chr=HanXRQChr09 strand=-1 sp=Helianthus annuus def=Probable remorin	-57.8031	61	21.7	200	500		8		10	7	1.42857	25.827	1	154
c350	c350.a1	c350.a1.a1	HanXRQChr10g0281451 locus_tag=HanXRQChr10g0281451 gn=GSHRP len=567 chr=HanXRQChr10 strand=1 sp=Helianthus annuus def=Probable glutathione reductase, chloroplastic	-99.0755	35	60.7	567	495		14		16	22	0.727273	4.3367	1	153
c351	c351.a1	c351.a1.a1	HanXRQChr14g0450601 locus_tag=HanXRQChr14g0450601 gn=NTF2B len=123 chr=HanXRQChr14 strand=-1 sp=Helianthus annuus def=Probable nuclear transport factor 2B	-46.9662	61	13.6	123	435	338	5	3	7	5	1.4	24.1189	1	152
c351	c351.a2	c351.a2.a1	HanXRQChr17g0550051 locus_tag=HanXRQChr17g0550051 gn=NTF2 len=123 chr=HanXRQChr17 strand=-1 sp=Helianthus annuus def=Probable nuclear transport factor 2	-16.489	27	13.7	123	126	54	3	2	3	5	0.6	2.98107	1	99
c351	c351.a3	c351.a3.a1	HanXRQChr09g0256241 locus_tag=HanXRQChr09g0256241 gn=HanXRQChr09g0256241 len=123 chr=HanXRQChr09 strand=1 sp=Helianthus annuus def=Putative NTF2-like domain	-17.5748	27	13.8	123	103	6	3	1	3	5	0.6	2.98107	1	91
c352	c352.a1	c352.a1.a1	HanXRQChr14g0459041 locus_tag=HanXRQChr14g0459041 gn=IDH1 len=368 chr=HanXRQChr14 strand=-1 sp=Helianthus annuus def=Probable isocitrate dehydrogenase 1	-70.3022	29	39.9	368	490	470	8	6	9	14	0.642857	3.39397	1	155
c352	c352.a2	c352.a2.a1	HanXRQChr07g0192071 locus_tag=HanXRQChr07g0192071 gn=IDHB len=380 chr=HanXRQChr07 strand=-1 sp=Helianthus annuus def=Probable isocitrate dehydrogenase [NAD] regulatory subunit B, mitochondrial	-17.6638	11	41.2	380	25	5	3	1	3	16	0.1875	0.539927	1	24
c353	c353.a1	c353.a1.a1	HanXRQChr01g0024071 locus_tag=HanXRQChr01g0024071 gn=HanXRQChr01g0024071 len=216 chr=HanXRQChr01 strand=-1 sp=Helianthus annuus def=Putative ribosomal protein L1, 2-layer alpha/beta-sandwich; Ribosomal protein L1, conserved site; Ribosomal protein L1-like; Ribosomal protein L1/ribosomal biogenesis protein	-75.218	45	24.4	216	494		9		14	8	1.75	55.2341	4	145
c353	c353.a1	c353.a1.a2	HanXRQChr07g0197931 locus_tag=HanXRQChr07g0197931 gn=HanXRQChr07g0197931 len=216 chr=HanXRQChr07 strand=1 sp=Helianthus annuus def=Putative ribosomal protein L1, conserved site; Ribosomal protein L1-like; Ribosomal protein L1/ribosomal biogenesis protein	-75.218	45	24.4	216	494		9		14	8	1.75	55.2341	4	145
c353	c353.a1	c353.a1.a3	HanXRQChr11g0346811 locus_tag=HanXRQChr11g0346811 gn=HanXRQChr11g0346811 len=216 chr=HanXRQChr11 strand=1 sp=Helianthus annuus def=Putative ribosomal protein L1; Ribosomal protein L1, conserved site; Ribosomal protein L1-like; Ribosomal protein L1/ribosomal biogenesis protein	-75.218	45	24.4	216	494		9		14	8	1.75	55.2341	4	145
c353	c353.a1	c353.a1.a4	HanXRQChr14g0451591 locus_tag=HanXRQChr14g0451591 gn=HanXRQChr14g0451591 len=216 chr=HanXRQChr14 strand=-1 sp=Helianthus annuus def=Putative ribosomal protein L1, 2-layer alpha/beta-sandwich; Ribosomal protein L1, conserved site; Ribosomal protein L1-like; Ribosomal protein L1/ribosomal biogenesis protein	-75.218	45	24.4	216	494		9		14	8	1.75	55.2341	4	145
c354	c354.a1	c354.a1.a1	HanXRQChr17g0542591 locus_tag=HanXRQChr17g0542591 gn=HanXRQChr17g0542591 len=170 chr=HanXRQChr17 strand=1 sp=Helianthus annuus def=Putative twin-arginine translocation pathway, signal sequence; Photosystem II Pbs27	-45.2354	37	18.6	170	493		5		8	7	1.14286	12.895	1	150
c355	c355.a1	c355.a1.a1	HanXRQChr08g0231041 locus_tag=HanXRQChr08g0231041 gn=HanXRQChr08g0231041 len=246 chr=HanXRQChr08 strand=1 sp=Helianthus annuus def=Probable cystathionine beta-synthase (CBS) family protein	-44.5071	39	26.9	246	421	273	9	5	12	14	0.857143	6.19686	1	144
c355	c355.a2	c355.a2.a1	HanXRQChr01g0013431 locus_tag=HanXRQChr01g0013431 gn=HanXRQChr01g0013431 len=159 chr=HanXRQChr01 strand=1 sp=Helianthus annuus def=Putative CBS domain	-47.7534	55	17.6	159	219	71	9	5	12	10	1.2	14.8489	1	119
c356	c356.a1	c356.a1.a1	HanXRQChr02g0059581 locus_tag=HanXRQChr02g0059581 gn=PKT3 len=449 chr=HanXRQChr02 strand=-1 sp=Helianthus annuus def=Probable peroxisomal 3-ketoacyl-CoA thiolase 3	-102.001	38	46.9	449	480	420	11	10	12	19	0.631579	3.28133	1	150
c356	c356.a2	c356.a2.a1	HanXRQChr01g0014711 locus_tag=HanXRQChr01g0014711 gn=PKT2 len=436 chr=HanXRQChr01 strand=-1 sp=Helianthus annuus def=Probable peroxisomal 3-keto-acyl-CoA thiolase 2	-12.6556	5	45.8	436	71	11	2	1	2	18	0.111111	0.29155	1	66
c357	c357.a1	c357.a1.a1	HanXRQChr10g0295971 locus_tag=HanXRQChr10g0295971 gn=HanXRQChr10g0295971 len=227 chr=HanXRQChr10 strand=-1 sp=Helianthus annuus def=Probable thioesterase superfamily protein	-30.1368	20	25	227	490		5		6	12	0.5	2.16228	1	155
c358	c358.a1	c358.a1.a1	HanXRQChr10g0286481 locus_tag=HanXRQChr10g0286481 gn=PPOX len=542 chr=HanXRQChr10 strand=-1 sp=Helianthus annuus def=Probable flavin containing amine oxidoreductase family	-117.686	43	58.4	542	488		15		16	27	0.592593	2.91375	1	143
c359	c359.a1	c359.a1.a1	HanXRQChr06g0171121 locus_tag=HanXRQChr06g0171121 gn=THF1 len=294 chr=HanXRQChr06 strand=1 sp=Helianthus annuus def=Probable protein THYLAKOID FORMATION1, chloroplastic	-47.6242	26	33.5	294	486		6		6	13	0.461538	1.89427	1	155
c360	c360.a1	c360.a1.a1	HanXRQChr09g0265401 locus_tag=HanXRQChr09g0265401 gn=HanXRQChr09g0265401 len=286 chr=HanXRQChr09 strand=-1 sp=Helianthus annuus def=Putative peptidase M10A; Metallopeptidase, catalytic domain	-49.0063	27	32.1	286	484	440	5	3	7	10	0.7	4.01187	2	154
c360	c360.a1	c360.a1.a2	HanXRQChr09g0265411 locus_tag=HanXRQChr09g0265411 gn=HanXRQChr09g0265411 len=286 chr=HanXRQChr09 strand=-1 sp=Helianthus annuus def=Putative peptidase M10A; Metallopeptidase, catalytic domain	-49.0063	27	32.1	286	484	440	5	3	7	10	0.7	4.01187	2	154
c360	c360.a2	c360.a2.a1	HanXRQChr03g0089941 locus_tag=HanXRQChr03g0089941 gn=HanXRQChr03g0089941 len=289 chr=HanXRQChr03 strand=1 sp=Helianthus annuus def=Putative peptidase M10A; Metallopeptidase, catalytic domain	-12.9483	12	32.7	289	45	1	3	1	3	10	0.3	0.995262	1	37
c361	c361.a1	c361.a1.a1	HanXRQChr05g0153941 locus_tag=HanXRQChr05g0153941 gn=KAD4 len=245 chr=HanXRQChr05 strand=1 sp=Helianthus annuus def=Probable adenylate kinase 4	-65.2907	48	26.7	245	380	336	9	7	12	14	0.857143	6.19686	1	155
c361	c361.a2	c361.a2.a1	HanXRQChr06g0174951 locus_tag=HanXRQChr06g0174951 gn=HanXRQChr06g0174951 len=241 chr=HanXRQChr06 strand=1 sp=Helianthus annuus def=Putative adenylate kinase/UMP-CMP kinase; P-loop containing nucleoside triphosphate hydrolase	-34.8034	20	26.4	241	149	105	4	2	4	12	0.333333	1.15443	1	107
c362	c362.a1	c362.a1.a1	HanXRQChr06g0177411 locus_tag=HanXRQChr06g0177411 gn=UPP len=275 chr=HanXRQChr06 strand=-1 sp=Helianthus annuus def=Probable uracil phosphoribosyltransferase	-54.7014	40	29.9	275	485		8		9	13	0.692308	3.92388	1	154
c363	c363.a1	c363.a1.a1	HanXRQChr14g0458931 locus_tag=HanXRQChr14g0458931 gn=HanXRQChr14g0458931 len=455 chr=HanXRQChr14 strand=1 sp=Helianthus annuus def=Uncharacterized conserved protein	-87.7839	36	50.7	455	482		12		13	21	0.619048	3.15956	1	145
c364	c364.a1	c364.a1.a1	HanXRQChr08g0235871 locus_tag=HanXRQChr08g0235871 gn=NDF1 len=466 chr=HanXRQChr08 strand=1 sp=Helianthus annuus def=Probable NDH-dependent cyclic electron flow 1	-72.9507	26	51.5	466	482		9		12	20	0.6	2.98107	1	144
c365	c365.a1	c365.a1.a1	HanXRQChr14g0440331 locus_tag=HanXRQChr14g0440331 gn=HanXRQChr14g0440331 len=398 chr=HanXRQChr14 strand=1 sp=Helianthus annuus def=Probable pfkB-like carbohydrate kinase family protein	-72.0207	32	42.5	398	482		11		13	22	0.590909	2.8986	1	150
c366	c366.a1	c366.a1.a1	HanXRQChr09g0242821 locus_tag=HanXRQChr09g0242821 gn=HanXRQChr09g0242821 len=132 chr=HanXRQChr09 strand=-1 sp=Helianthus annuus def=Putative heat shock protein DnaJ, cysteine-rich domain	-30.9208	27	13.6	132	480		3		7	8	0.875	6.49894	1	108
c367	c367.a1	c367.a1.a1	HanXRQChr15g0469481 locus_tag=HanXRQChr15g0469481 gn=HanXRQChr15g0469481 len=310 chr=HanXRQChr15 strand=1 sp=Helianthus annuus def=Probable haloacid dehalogenase-like hydrolase (HAD) superfamily protein	-100.875	53	34.2	310	478		12		17	15	1.13333	12.5936	1	152
c368	c368.a1	c368.a1.a1	HanXRQChr04g0106101 locus_tag=HanXRQChr04g0106101 gn=HanXRQChr04g0106101 len=120 chr=HanXRQChr04 strand=-1 sp=Helianthus annuus def=Putative domain of unknown function CP12	-53.7988	49	12.9	120	384	216	6	2	10	7	1.42857	25.827	1	108
c368	c368.a2	c368.a2.a1	HanXRQChr06g0168151 locus_tag=HanXRQChr06g0168151 gn=CP12-2 len=125 chr=HanXRQChr06 strand=1 sp=Helianthus annuus def=Probable CP12 domain-containing protein 2	-44.463	50	13.3	125	261	93	6	2	8	7	1.14286	12.895	1	100
c369	c369.a1	c369.a1.a1	HanXRQChr06g0183721 locus_tag=HanXRQChr06g0183721 gn=CNX1 len=534 chr=HanXRQChr06 strand=1 sp=Helianthus annuus def=Probable calnexin 1	-84.8832	28	60.2	534	475		12		13	27	0.481481	2.03027	1	154
c370	c370.a1	c370.a1.a1	HanXRQChr06g0179691 locus_tag=HanXRQChr06g0179691 gn=NMT1 len=493 chr=HanXRQChr06 strand=-1 sp=Helianthus annuus def=Probable S-adenosyl-L-methionine-dependent methyltransferases superfamily protein	-108.424	37	56.1	493	473		14		17	24	0.708333	4.10897	1	136
c371	c371.a1	c371.a1.a1	HanXRQChr08g0230791 locus_tag=HanXRQChr08g0230791 gn=HanXRQChr08g0230791 len=222 chr=HanXRQChr08 strand=1 sp=Helianthus annuus def=Putative protein of unknown function DUF2996	-53.1449	42	23.9	222	473		7		9	12	0.75	4.62341	1	152
c372	c372.a1	c372.a1.a1	HanXRQChr02g0055341 locus_tag=HanXRQChr02g0055341 gn=RPL9 len=198 chr=HanXRQChr02 strand=1 sp=Helianthus annuus def=Probable ribosomal protein L9	-46.3836	41	22.2	198	472		11		12	12	1	9	1	154
c373	c373.a1	c373.a1.a1	HanXRQChr16g0508431 locus_tag=HanXRQChr16g0508431 gn=HanXRQChr16g0508431 len=216 chr=HanXRQChr16 strand=-1 sp=Helianthus annuus def=Probable oxidoreductases, acting on NADH or NADPH, quinone or similar compound as acceptor	-51.3089	45	24.1	216	471		8		9	14	0.642857	3.39397	1	150
c374	c374.a1	c374.a1.a1	HanXRQChr12g0374611 locus_tag=HanXRQChr12g0374611 gn=ATPG3 len=324 chr=HanXRQChr12 strand=1 sp=Helianthus annuus def=Probable ATP synthase subunit gamma, mitochondrial	-49.4129	34	35.3	324	450	25	8	2	10	16	0.625	3.21697	1	147
c374	c374.a2	c374.a2.a1	HanXRQChr12g0374621 locus_tag=HanXRQChr12g0374621 gn=HanXRQChr12g0374621 len=401 chr=HanXRQChr12 strand=1 sp=Helianthus annuus def=Putative ATPase, F1 complex, gamma subunit; ATPase, F1 complex, gamma subunit conserved site; ATPase, F1 complex, gamma subunit domain	-47.2346	25	44.5	401	445	20	8	2	10	23	0.434783	1.72134	1	148
c375	c375.a1	c375.a1.a1	HanXRQChr10g0278591 locus_tag=HanXRQChr10g0278591 gn=HanXRQChr10g0278591 len=355 chr=HanXRQChr10 strand=-1 sp=Helianthus annuus def=Probable peroxidase superfamily protein	-66.9149	28	39.1	355	469		8		11	18	0.611111	3.08424	1	132
c376	c376.a1	c376.a1.a1	HanXRQChr09g0268981 locus_tag=HanXRQChr09g0268981 gn=emb2184 len=135 chr=HanXRQChr09 strand=-1 sp=Helianthus annuus def=Probable ribosomal protein L31	-62.9709	43	15	135	467		6		9	9	1	9	1	150
c377	c377.a1	c377.a1.a1	HanXRQChr04g0125641 locus_tag=HanXRQChr04g0125641 gn=HanXRQChr04g0125641 len=160 chr=HanXRQChr04 strand=1 sp=Helianthus annuus def=Probable adenine nucleotide alpha hydrolases-like superfamily protein	-51.8878	55	17.8	160	234	229	8	7	8	10	0.8	5.30957	1	120
c377	c377.a2	c377.a2.a1	HanXRQChr10g0291901 locus_tag=HanXRQChr10g0291901 gn=HanXRQChr10g0291901 len=165 chr=HanXRQChr10 strand=1 sp=Helianthus annuus def=Putative universal stress protein A	-46.3861	53	18.3	165	231	226	6	5	7	11	0.636364	3.32876	1	125
c378	c378.a1	c378.a1.a1	HanXRQChr09g0277241 locus_tag=HanXRQChr09g0277241 gn=PSA5 len=237 chr=HanXRQChr09 strand=1 sp=Helianthus annuus def=Probable proteasome subunit alpha type-5	-77.2684	57	25.9	237	458		11		11	14	0.785714	5.1054	2	152
c378	c378.a1	c378.a1.a2	HanXRQChr15g0497281 locus_tag=HanXRQChr15g0497281 gn=PAE1 len=237 chr=HanXRQChr15 strand=1 sp=Helianthus annuus def=Probable 20S proteasome alpha subunit E1	-77.2684	57	25.9	237	458		11		11	14	0.785714	5.1054	2	152
c379	c379.a1	c379.a1.a1	HanXRQChr17g0538791 locus_tag=HanXRQChr17g0538791 gn=RGP3 len=356 chr=HanXRQChr17 strand=1 sp=Helianthus annuus def=Probable UDP-arabinopyranose mutase 3	-72.9484	54	40.4	356	379	200	14	9	19	20	0.95	7.91251	1	146
c379	c379.a2	c379.a2.a1	HanXRQChr13g0408821 locus_tag=HanXRQChr13g0408821 gn=HanXRQChr13g0408821 len=363 chr=HanXRQChr13 strand=-1 sp=Helianthus annuus def=Putative reversibly glycosylated polypeptide family; Nucleotide-diphospho-sugar transferases	-68.4001	43	41.2	363	257	78	11	6	14	16	0.875	6.49894	1	124
c380	c380.a1	c380.a1.a1	HanXRQChr16g0509531 locus_tag=HanXRQChr16g0509531 gn=MAOX len=583 chr=HanXRQChr16 strand=-1 sp=Helianthus annuus def=Probable NADP-dependent malic enzyme	-125.232	45	64.2	583	453	446	16	15	19	22	0.863636	6.30527	1	149
c380	c380.a2	c380.a2.a1	HanXRQChr02g0032241 locus_tag=HanXRQChr02g0032241 gn=MAOC len=648 chr=HanXRQChr02 strand=-1 sp=Helianthus annuus def=Probable NADP-dependent malic enzyme, chloroplastic	-14.6022	4	71.4	648	8	1	2	1	2	27	0.0740741	0.185971	2	8
c380	c380.a2	c380.a2.a2	HanXRQChr04g0095881 locus_tag=HanXRQChr04g0095881 gn=MAOC len=647 chr=HanXRQChr04 strand=-1 sp=Helianthus annuus def=Probable NADP-dependent malic enzyme, chloroplastic	-14.6022	4	70.9	647	8	1	2	1	2	27	0.0740741	0.185971	2	8
c381	c381.a1	c381.a1.a1	HanXRQChr01g0023271 locus_tag=HanXRQChr01g0023271 gn=STAD len=396 chr=HanXRQChr01 strand=-1 sp=Helianthus annuus def=Probable stearoyl-[acyl-carrier-protein] 9-desaturase, chloroplastic	-78.0405	31	45	396	451	28	10	2	11	20	0.55	2.54813	1	151
c381	c381.a2	c381.a2.a1	HanXRQChr11g0343101 locus_tag=HanXRQChr11g0343101 gn=STAD len=446 chr=HanXRQChr11 strand=-1 sp=Helianthus annuus def=Probable stearoyl-[acyl-carrier-protein] 9-desaturase, chloroplastic	-68.8187	25	50.5	446	426	3	9	1	10	22	0.454545	1.84804	1	151
c382	c382.a1	c382.a1.a1	HanXRQChr10g0312421 locus_tag=HanXRQChr10g0312421 gn=GLYR2 len=340 chr=HanXRQChr10 strand=-1 sp=Helianthus annuus def=Probable glyoxylate reductase 2	-76.2731	37	35.7	340	453		9		11	14	0.785714	5.1054	1	153
c383	c383.a1	c383.a1.a1	HanXRQChr10g0310521 locus_tag=HanXRQChr10g0310521 gn=DRPE len=301 chr=HanXRQChr10 strand=1 sp=Helianthus annuus def=Probable desiccation-related protein PCC13-62	-56.8016	28	32.3	301	452		7		8	11	0.727273	4.3367	1	121
c384	c384.a1	c384.a1.a1	HanXRQChr05g0149611 locus_tag=HanXRQChr05g0149611 gn=HanXRQChr05g0149611 len=596 chr=HanXRQChr05 strand=1 sp=Helianthus annuus def=Probable class-II DAHP synthetase family protein	-92.3938	28	66.2	596	441	121	13	2	16	24	0.666667	3.64159	1	119
c384	c384.a2	c384.a2.a1	HanXRQChr05g0163011 locus_tag=HanXRQChr05g0163011 gn=AROF len=536 chr=HanXRQChr05 strand=-1 sp=Helianthus annuus def=Probable phospho-2-dehydro-3-deoxyheptonate aldolase 1, chloroplastic	-42.4409	16	58.9	536	268	3	7	2	9	24	0.375	1.37137	1	112
c384	c384.a3	c384.a3.a1	HanXRQChr02g0045661 locus_tag=HanXRQChr02g0045661 gn=HanXRQChr02g0045661 len=519 chr=HanXRQChr02 strand=-1 sp=Helianthus annuus def=Putative DAHP synthetase, class II	-70.9392	29	57.5	519	188	2	12	2	13	22	0.590909	2.8986	1	76
c385	c385.a1	c385.a1.a1	HanXRQChr17g0570251 locus_tag=HanXRQChr17g0570251 gn=SPD1 len=332 chr=HanXRQChr17 strand=-1 sp=Helianthus annuus def=Probable spermidine synthase 1	-58.4157	32	36	332	439	413	9	7	10	12	0.833333	5.81292	1	152
c385	c385.a2	c385.a2.a1	HanXRQChr12g0371451 locus_tag=HanXRQChr12g0371451 gn=SPD1 len=328 chr=HanXRQChr12 strand=-1 sp=Helianthus annuus def=Probable spermidine synthase 1	-10.795	12	35.8	328	32	6	3	1	3	11	0.272727	0.873817	1	31
c386	c386.a1	c386.a1.a1	HanXRQChr10g0319651 locus_tag=HanXRQChr10g0319651 gn=HanXRQChr10g0319651 len=263 chr=HanXRQChr10 strand=1 sp=Helianthus annuus def=Probable stress responsive alpha-beta barrel domain protein	-51.4128	25	29	263	445		5		7	10	0.7	4.01187	1	152
c387	c387.a1	c387.a1.a1	HanXRQChr04g0126271 locus_tag=HanXRQChr04g0126271 gn=HanXRQChr04g0126271 len=301 chr=HanXRQChr04 strand=1 sp=Helianthus annuus def=Probable S-adenosyl-L-methionine-dependent methyltransferases superfamily protein	-50.1466	27	33.8	301	445		5		6	10	0.6	2.98107	1	153
c388	c388.a1	c388.a1.a1	HanXRQChr13g0410161 locus_tag=HanXRQChr13g0410161 gn=HanXRQChr13g0410161 len=342 chr=HanXRQChr13 strand=1 sp=Helianthus annuus def=Uncharacterized conserved protein	-68.3266	35	37	342	439		9		10	12	0.833333	5.81292	1	151
c389	c389.a1	c389.a1.a1	HanXRQChr10g0289501 locus_tag=HanXRQChr10g0289501 gn=HanXRQChr10g0289501 len=476 chr=HanXRQChr10 strand=1 sp=Helianthus annuus def=Probable cyclophilin-like peptidyl-prolyl cis-trans isomerase family protein	-60.0872	21	51.2	476	439		8		11	20	0.55	2.54813	1	147
c390	c390.a1	c390.a1.a1	HanXRQChr08g0236291 locus_tag=HanXRQChr08g0236291 gn=VTE1 len=483 chr=HanXRQChr08 strand=1 sp=Helianthus annuus def=Probable tocopherol cyclase, chloroplast / vitamin E deficient 1 (VTE1) / sucrose export defective 1	-56.9832	31	53.8	483	439		11		12	24	0.5	2.16228	1	155
c391	c391.a1	c391.a1.a1	HanXRQChr17g0534831 locus_tag=HanXRQChr17g0534831 gn=HanXRQChr17g0534831 len=237 chr=HanXRQChr17 strand=1 sp=Helianthus annuus def=Probable nucleoside diphosphate kinase family protein	-40.6426	25	25.7	237	438		7		9	9	1	9	1	150
c392	c392.a1	c392.a1.a1	HanXRQChr16g0526461 locus_tag=HanXRQChr16g0526461 gn=PSB2 len=198 chr=HanXRQChr16 strand=-1 sp=Helianthus annuus def=Probable proteasome subunit beta type-2	-52.071	45	22.1	198	438		7		8	15	0.533333	2.41455	2	151
c392	c392.a1	c392.a1.a2	HanXRQChr17g0565551 locus_tag=HanXRQChr17g0565551 gn=PBD1 len=198 chr=HanXRQChr17 strand=-1 sp=Helianthus annuus def=Probable 20S proteasome beta subunit D1	-52.071	45	22.1	198	438		7		8	15	0.533333	2.41455	2	151
c393	c393.a1	c393.a1.a1	HanXRQChr08g0230021 locus_tag=HanXRQChr08g0230021 gn=UREG len=279 chr=HanXRQChr08 strand=1 sp=Helianthus annuus def=Probable urease accessory protein G	-93.2625	56	30.4	279	438		11		15	13	1.15385	13.251	1	145
c394	c394.a1	c394.a1.a1	HanXRQChr06g0163851 locus_tag=HanXRQChr06g0163851 gn=HanXRQChr06g0163851 len=150 chr=HanXRQChr06 strand=1 sp=Helianthus annuus def=Putative ribosomal protein S11	-73.098	69	16.2	150	408	37	9	3	9	5	1.8	62.0957	2	150
c394	c394.a1	c394.a1.a2	HanXRQChr12g0374041 locus_tag=HanXRQChr12g0374041 gn=HanXRQChr12g0374041 len=150 chr=HanXRQChr12 strand=-1 sp=Helianthus annuus def=Putative ribosomal protein S11	-73.098	69	16.2	150	408	37	9	3	9	5	1.8	62.0957	2	150
c394	c394.a2	c394.a2.a1	HanXRQChr09g0252071 locus_tag=HanXRQChr09g0252071 gn=RS141 len=150 chr=HanXRQChr09 strand=-1 sp=Helianthus annuus def=Probable 40S ribosomal protein S14	-78.6667	68	16.3	150	400	29	9	3	9	5	1.8	62.0957	1	150
c395	c395.a1	c395.a1.a1	HanXRQChr16g0510281 locus_tag=HanXRQChr16g0510281 gn=HanXRQChr16g0510281 len=115 chr=HanXRQChr16 strand=1 sp=Helianthus annuus def=Probable tautomerase/MIF superfamily protein	-30.1726	50	12	115	436		3		4	3	1.33333	20.5443	1	155
c396	c396.a1	c396.a1.a1	HanXRQChr05g0146041 locus_tag=HanXRQChr05g0146041 gn=HanXRQChr05g0146041 len=583 chr=HanXRQChr05 strand=-1 sp=Helianthus annuus def=Putative citrate synthase; Succinyl-CoA ligase, alpha subunit; ATP-citrate synthase; NAD(P)-binding domain	-112.28	34	62.8	583	425	66	17	5	19	28	0.678571	3.77058	1	130
c396	c396.a2	c396.a2.a1	HanXRQChr13g0393431 locus_tag=HanXRQChr13g0393431 gn=ACLB1 len=678 chr=HanXRQChr13 strand=1 sp=Helianthus annuus def=Probable ATP-citrate synthase beta chain protein 1	-101.062	26	74.2	678	370	11	15	3	18	31	0.580645	2.80755	1	129
c397	c397.a1	c397.a1.a1	HanXRQChr01g0030441 locus_tag=HanXRQChr01g0030441 gn=SYNC3 len=568 chr=HanXRQChr01 strand=1 sp=Helianthus annuus def=Probable class II aminoacyl-tRNA and biotin synthetases superfamily protein	-70.3014	29	63.5	568	379	45	13	4	14	21	0.666667	3.64159	1	136
c397	c397.a2	c397.a2.a1	HanXRQChr02g0044331 locus_tag=HanXRQChr02g0044331 gn=SYN len=567 chr=HanXRQChr02 strand=1 sp=Helianthus annuus def=Probable asparagine--tRNA ligase	-61.901	22	63.5	567	342	8	10	1	11	23	0.478261	2.00788	1	134
c397	c397.a3	c397.a3.a1	HanXRQChr03g0087741 locus_tag=HanXRQChr03g0087741 gn=NS1 len=579 chr=HanXRQChr03 strand=1 sp=Helianthus annuus def=Probable class II aminoacyl-tRNA and biotin synthetases superfamily protein	-32.3162	15	65.1	579	49	48	8	7	8	27	0.296296	0.978319	1	44
c398	c398.a1	c398.a1.a1	HanXRQChr05g0136751 locus_tag=HanXRQChr05g0136751 gn=HanXRQChr05g0136751 len=485 chr=HanXRQChr05 strand=-1 sp=Helianthus annuus def=Probable xylose isomerase family protein	-93.0236	35	54.2	485	433		15		19	23	0.826087	5.70019	1	123
c399	c399.a1	c399.a1.a1	HanXRQChr04g0121491 locus_tag=HanXRQChr04g0121491 gn=HanXRQChr04g0121491 len=185 chr=HanXRQChr04 strand=-1 sp=Helianthus annuus def=Probable remorin family protein	-44.2249	41	20.3	185	432		6		7	7	1	9	1	149
c400	c400.a1	c400.a1.a1	HanXRQChr09g0255191 locus_tag=HanXRQChr09g0255191 gn=CI51 len=492 chr=HanXRQChr09 strand=1 sp=Helianthus annuus def=Probable 51 kDa subunit of complex I	-61.6618	27	54	492	432		9		11	23	0.478261	2.00788	1	148
c401	c401.a1	c401.a1.a1	HanXRQChr11g0351551 locus_tag=HanXRQChr11g0351551 gn=HanXRQChr11g0351551 len=168 chr=HanXRQChr11 strand=-1 sp=Helianthus annuus def=Putative ATPase, F0 complex, subunit D, mitochondrial	-45.7156	50	19.7	168	425	25	8	1	8	8	1	9	1	154
c401	c401.a2	c401.a2.a1	HanXRQChr06g0164581 locus_tag=HanXRQChr06g0164581 gn=ATPQ len=168 chr=HanXRQChr06 strand=1 sp=Helianthus annuus def=Probable ATP synthase D chain, mitochondrial	-48.7638	55	19.6	168	406	6	9	2	9	8	1.125	12.3352	1	154
c402	c402.a1	c402.a1.a1	HanXRQChr01g0002941 locus_tag=HanXRQChr01g0002941 gn=HanXRQChr01g0002941 len=152 chr=HanXRQChr01 strand=-1 sp=Helianthus annuus def=Putative ribosomal protein S13; Ribosomal protein S13-like, H2TH; 30s ribosomal protein S13, C-terminal	-39.4979	46	17.5	152	430		7		8	7	1.14286	12.895	5	142
c402	c402.a1	c402.a1.a2	HanXRQChr04g0118941 locus_tag=HanXRQChr04g0118941 gn=HanXRQChr04g0118941 len=152 chr=HanXRQChr04 strand=1 sp=Helianthus annuus def=Putative ribosomal protein S13; Ribosomal protein S13-like, H2TH; 30s ribosomal protein S13, C-terminal	-39.4979	46	17.5	152	430		7		8	7	1.14286	12.895	5	142
c402	c402.a1	c402.a1.a3	HanXRQChr10g0282331 locus_tag=HanXRQChr10g0282331 gn=HanXRQChr10g0282331 len=152 chr=HanXRQChr10 strand=1 sp=Helianthus annuus def=Putative ribosomal protein S13; Ribosomal protein S13-like, H2TH; 30s ribosomal protein S13, C-terminal	-39.4979	46	17.5	152	430		7		8	7	1.14286	12.895	5	142
c402	c402.a1	c402.a1.a4	HanXRQChr11g0338991 locus_tag=HanXRQChr11g0338991 gn=HanXRQChr11g0338991 len=152 chr=HanXRQChr11 strand=1 sp=Helianthus annuus def=Putative ribosomal protein S13; Ribosomal protein S13-like, H2TH; 30s ribosomal protein S13, C-terminal	-39.4979	46	17.5	152	430		7		8	7	1.14286	12.895	5	142
c402	c402.a1	c402.a1.a5	HanXRQChr15g0466801 locus_tag=HanXRQChr15g0466801 gn=HanXRQChr15g0466801 len=152 chr=HanXRQChr15 strand=1 sp=Helianthus annuus def=Putative ribosomal protein S13; Ribosomal protein S13-like, H2TH; 30s ribosomal protein S13, C-terminal	-39.4979	46	17.5	152	430		7		8	7	1.14286	12.895	5	142
c403	c403.a1	c403.a1.a1	HanXRQChr07g0205991 locus_tag=HanXRQChr07g0205991 gn=CRT3 len=431 chr=HanXRQChr07 strand=1 sp=Helianthus annuus def=Probable calreticulin 3	-101.793	44	50.4	431	429		14		14	25	0.56	2.63078	1	133
c404	c404.a1	c404.a1.a1	HanXRQChr15g0494291 locus_tag=HanXRQChr15g0494291 gn=CHL len=331 chr=HanXRQChr15 strand=1 sp=Helianthus annuus def=Probable chloroplastic lipocalin	-86.3952	47	36.4	331	429		12		13	16	0.8125	5.49382	1	153
c405	c405.a1	c405.a1.a1	HanXRQChr14g0445541 locus_tag=HanXRQChr14g0445541 gn=HanXRQChr14g0445541 len=404 chr=HanXRQChr14 strand=1 sp=Helianthus annuus def=Putative ribosomal protein L4/L1e; Ribosomal protein L4 domain; 60S ribosomal protein L4, C-terminal domain	-105.611	40	44.7	404	391	135	15	8	16	16	1	9	1	122
c405	c405.a2	c405.a2.a1	HanXRQChr05g0148561 locus_tag=HanXRQChr05g0148561 gn=RL4 len=404 chr=HanXRQChr05 strand=-1 sp=Helianthus annuus def=Probable 60S ribosomal protein L4	-77.9995	32	44.6	404	293	37	10	3	11	16	0.6875	3.86968	1	117
c406	c406.a1	c406.a1.a1	HanXRQChr08g0235841 locus_tag=HanXRQChr08g0235841 gn=HanXRQChr08g0235841 len=140 chr=HanXRQChr08 strand=1 sp=Helianthus annuus def=Putative ribosomal protein S12e; 50S ribosomal protein L30e-like	-49.4732	73	14.8	140	386	55	6	2	8	6	1.33333	20.5443	1	154
c406	c406.a2	c406.a2.a1	HanXRQChr09g0274481 locus_tag=HanXRQChr09g0274481 gn=HanXRQChr09g0274481 len=142 chr=HanXRQChr09 strand=-1 sp=Helianthus annuus def=Probable ribosomal protein L7Ae/L30e/S12e/Gadd45 family protein	-42.9346	50	14.9	142	353	22	5	1	6	6	1	9	1	154
c406	c406.a3	c406.a3.a1	HanXRQChr04g0098471 locus_tag=HanXRQChr04g0098471 gn=RS12 len=140 chr=HanXRQChr04 strand=1 sp=Helianthus annuus def=Probable 40S ribosomal protein S12	-42.4162	51	14.8	140	328	16	5	2	6	6	1	9	1	154
c407	c407.a1	c407.a1.a1	HanXRQChr03g0087881 locus_tag=HanXRQChr03g0087881 gn=HanXRQChr03g0087881 len=1190 chr=HanXRQChr03 strand=1 sp=Helianthus annuus def=Putative cupredoxin	-70.1692	9	131.8	1190	419	100	8	3	9	41	0.219512	0.657724	1	150
c407	c407.a2	c407.a2.a1	HanXRQChr13g0395011 locus_tag=HanXRQChr13g0395011 gn=HanXRQChr13g0395011 len=591 chr=HanXRQChr13 strand=1 sp=Helianthus annuus def=Putative cupredoxin	-47.0026	14	65.9	591	323	4	6	1	7	24	0.291667	0.957342	1	150
c408	c408.a1	c408.a1.a1	HanXRQChr04g0115601 locus_tag=HanXRQChr04g0115601 gn=HanXRQChr04g0115601 len=239 chr=HanXRQChr04 strand=-1 sp=Helianthus annuus def=Putative MALE GAMETOPHYTE DEFECTIVE 1	-73.3197	50	27.4	239	324	151	14	4	15	11	1.36364	22.1013	1	125
c408	c408.a2	c408.a2.a1	HanXRQChr02g0042411 locus_tag=HanXRQChr02g0042411 gn=HanXRQChr02g0042411 len=239 chr=HanXRQChr02 strand=-1 sp=Helianthus annuus def=Putative MALE GAMETOPHYTE DEFECTIVE 1	-72.6147	48	27.3	239	269	96	14	4	15	11	1.36364	22.1013	1	102
c409	c409.a1	c409.a1.a1	HanXRQChr16g0499501 locus_tag=HanXRQChr16g0499501 gn=HanXRQChr16g0499501 len=337 chr=HanXRQChr16 strand=1 sp=Helianthus annuus def=Uncharacterized protein, conserved in plant genome(s), supported by expression data	-49.3385	20	36.8	337	420		5		6	19	0.315789	1.06914	1	136
c410	c410.a1	c410.a1.a1	HanXRQChr10g0318911 locus_tag=HanXRQChr10g0318911 gn=HanXRQChr10g0318911 len=339 chr=HanXRQChr10 strand=-1 sp=Helianthus annuus def=Probable 6-phosphogluconate dehydrogenase family protein	-49.8423	25	36	339	419		6		6	12	0.5	2.16228	1	151
c411	c411.a1	c411.a1.a1	HanXRQChr03g0089291 locus_tag=HanXRQChr03g0089291 gn=TCTP len=168 chr=HanXRQChr03 strand=-1 sp=Helianthus annuus def=Probable translationally-controlled tumor protein homolog	-34.4666	40	18.8	168	412	144	5	3	6	7	0.857143	6.19686	1	154
c411	c411.a2	c411.a2.a1	HanXRQChr17g0538741 locus_tag=HanXRQChr17g0538741 gn=TCTP len=168 chr=HanXRQChr17 strand=1 sp=Helianthus annuus def=Probable translationally-controlled tumor protein homolog	-28.262	31	18.9	168	273	5	4	2	4	6	0.666667	3.64159	1	154
c412	c412.a1	c412.a1.a1	HanXRQChr15g0475391 locus_tag=HanXRQChr15g0475391 gn=HanXRQChr15g0475391 len=521 chr=HanXRQChr15 strand=-1 sp=Helianthus annuus def=Putative serine hydroxymethyltransferase; Pyridoxal phosphate-dependent transferase	-81.7501	31	56.8	521	408	62	14	3	15	22	0.681818	3.80638	1	148
c412	c412.a2	c412.a2.a1	HanXRQChr17g0548331 locus_tag=HanXRQChr17g0548331 gn=SHM3 len=520 chr=HanXRQChr17 strand=1 sp=Helianthus annuus def=Probable serine hydroxymethyltransferase 3	-59.5541	25	56.5	520	351	5	12	1	13	22	0.590909	2.8986	1	146
c413	c413.a1	c413.a1.a1	HanXRQChr12g0358351 locus_tag=HanXRQChr12g0358351 gn=AHA1 len=954 chr=HanXRQChr12 strand=1 sp=Helianthus annuus def=Probable H(+)-ATPase 1	-132.727	27	104.8	954	395	25	19	2	22	43	0.511628	2.24809	1	113
c413	c413.a2	c413.a2.a1	HanXRQChr10g0308521 locus_tag=HanXRQChr10g0308521 gn=AHA3 len=942 chr=HanXRQChr10 strand=1 sp=Helianthus annuus def=Probable H(+)-ATPase 3	-125.621	26	103.8	942	372	2	18	1	21	41	0.512195	2.25233	1	112
c413	c413.a3	c413.a3.a1	HanXRQChr05g0142281 locus_tag=HanXRQChr05g0142281 gn=PMA4 len=954 chr=HanXRQChr05 strand=-1 sp=Helianthus annuus def=Probable plasma membrane ATPase 4	-88.3795	17	104.9	954	272	6	13	3	15	41	0.365854	1.32195	1	107
c413	c413.a4	c413.a4.a1	HanXRQChr05g0157971 locus_tag=HanXRQChr05g0157971 gn=PMA1 len=957 chr=HanXRQChr05 strand=1 sp=Helianthus annuus def=Probable plasma membrane ATPase 1	-77.8123	14	105.2	957	266	3	10	1	13	44	0.295455	0.974488	1	107
c413	c413.a5	c413.a5.a1	HanXRQChr08g0235741 locus_tag=HanXRQChr08g0235741 gn=HanXRQChr08g0235741 len=957 chr=HanXRQChr08 strand=1 sp=Helianthus annuus def=Putative P-type ATPase; Cation-transporting P-type ATPase, N-terminal; HAD-like domain; P-type ATPase, transmembrane domain	-80.013	14	105.1	957	264	1	10	1	13	44	0.295455	0.974488	1	107
c413	c413.a6	c413.a6.a1	HanXRQChr13g0423171 locus_tag=HanXRQChr13g0423171 gn=AHA7 len=1050 chr=HanXRQChr13 strand=-1 sp=Helianthus annuus def=Probable H(+)-ATPase 7	-47.9216	9	115.7	1050	213	1	7	1	8	45	0.177778	0.505836	1	109
c414	c414.a1	c414.a1.a1	HanXRQChr04g0105831 locus_tag=HanXRQChr04g0105831 gn=HanXRQChr04g0105831 len=263 chr=HanXRQChr04 strand=-1 sp=Helianthus annuus def=Putative ribosomal protein S4e; 40S ribosomal protein S4, C-terminal domain	-67.8644	42	29.7	263	411		11		11	12	0.916667	7.25404	4	123
c414	c414.a1	c414.a1.a2	HanXRQChr09g0258341 locus_tag=HanXRQChr09g0258341 gn=HanXRQChr09g0258341 len=793 chr=HanXRQChr09 strand=1 sp=Helianthus annuus def=Putative ribosomal protein S4e; Cwf19-like protein, C-terminal domain-2; Cwf19-like, C-terminal domain-1; 40S ribosomal protein S4, C-terminal domain	-67.8644	14	90.4	793	411		11		11	42	0.261905	0.827699	4	123
c414	c414.a1	c414.a1.a3	HanXRQChr10g0287141 locus_tag=HanXRQChr10g0287141 gn=HanXRQChr10g0287141 len=263 chr=HanXRQChr10 strand=1 sp=Helianthus annuus def=Putative ribosomal protein S4e; 40S ribosomal protein S4, C-terminal domain	-67.8644	42	29.7	263	411		11		11	12	0.916667	7.25404	4	123
c414	c414.a1	c414.a1.a4	HanXRQChr15g0463911 locus_tag=HanXRQChr15g0463911 gn=HanXRQChr15g0463911 len=262 chr=HanXRQChr15 strand=-1 sp=Helianthus annuus def=Putative ribosomal protein S4e; 40S ribosomal protein S4, C-terminal domain	-67.8644	42	29.6	262	411		11		11	12	0.916667	7.25404	4	123
c415	c415.a1	c415.a1.a1	HanXRQChr09g0250351 locus_tag=HanXRQChr09g0250351 gn=HanXRQChr09g0250351 len=250 chr=HanXRQChr09 strand=1 sp=Helianthus annuus def=Probable aluminium induced protein with YGL and LRDR motifs	-68.1207	50	27	250	411		10		11	11	1	9	1	131
c416	c416.a1	c416.a1.a1	HanXRQChr01g0027931 locus_tag=HanXRQChr01g0027931 gn=LEU3 len=367 chr=HanXRQChr01 strand=-1 sp=Helianthus annuus def=Probable 3-isopropylmalate dehydrogenase, chloroplastic	-69.5599	32	40.2	367	410		8		9	12	0.75	4.62341	1	154
c417	c417.a1	c417.a1.a1	HanXRQChr16g0517081 locus_tag=HanXRQChr16g0517081 gn=DAG len=228 chr=HanXRQChr16 strand=-1 sp=Helianthus annuus def=Probable DAG protein, chloroplastic	-22.8184	17	25.7	228	410		2		7	7	1	9	1	154
c418	c418.a1	c418.a1.a1	HanXRQChr13g0412571 locus_tag=HanXRQChr13g0412571 gn=HanXRQChr13g0412571 len=398 chr=HanXRQChr13 strand=1 sp=Helianthus annuus def=Probable pectinacetylesterase family protein	-65.0417	37	43.5	398	367	349	12	11	12	20	0.6	2.98107	1	137
c418	c418.a2	c418.a2.a1	HanXRQChr09g0249991 locus_tag=HanXRQChr09g0249991 gn=HanXRQChr09g0249991 len=424 chr=HanXRQChr09 strand=1 sp=Helianthus annuus def=Probable pectinacetylesterase family protein	-9.13124	4	47.4	424	60	42	2	1	2	20	0.1	0.258925	1	56
c419	c419.a1	c419.a1.a1	HanXRQChr03g0090751 locus_tag=HanXRQChr03g0090751 gn=HanXRQChr03g0090751 len=149 chr=HanXRQChr03 strand=1 sp=Helianthus annuus def=Putative EF-hand domain pair; Mitochondrial Rho GTPase	-62.1244	76	16.8	149	406		7		10	8	1.25	16.7828	5	151
c419	c419.a1	c419.a1.a2	HanXRQChr04g0125571 locus_tag=HanXRQChr04g0125571 gn=HanXRQChr04g0125571 len=149 chr=HanXRQChr04 strand=1 sp=Helianthus annuus def=Putative EF-hand domain pair	-62.1244	76	16.8	149	406		7		10	8	1.25	16.7828	5	151
c419	c419.a1	c419.a1.a3	HanXRQChr10g0292591 locus_tag=HanXRQChr10g0292591 gn=HanXRQChr10g0292591 len=149 chr=HanXRQChr10 strand=1 sp=Helianthus annuus def=Putative EF-hand domain pair	-62.1244	76	16.8	149	406		7		10	8	1.25	16.7828	5	151
c419	c419.a1	c419.a1.a4	HanXRQChr12g0381251 locus_tag=HanXRQChr12g0381251 gn=HanXRQChr12g0381251 len=149 chr=HanXRQChr12 strand=-1 sp=Helianthus annuus def=Putative EF-hand domain pair; Serine/threonine-protein phosphatase with EF-hands	-62.1244	76	16.8	149	406		7		10	8	1.25	16.7828	5	151
c419	c419.a1	c419.a1.a5	HanXRQChr13g0418881 locus_tag=HanXRQChr13g0418881 gn=HanXRQChr13g0418881 len=149 chr=HanXRQChr13 strand=-1 sp=Helianthus annuus def=Putative EF-hand domain pair	-62.1244	76	16.8	149	406		7		10	8	1.25	16.7828	5	151
c420	c420.a1	c420.a1.a1	HanXRQChr02g0048961 locus_tag=HanXRQChr02g0048961 gn=HanXRQChr02g0048961 len=273 chr=HanXRQChr02 strand=1 sp=Helianthus annuus def=Probable ribosomal protein S5 family protein	-73.9757	44	29.7	273	406		10		13	8	1.625	41.1697	1	136
c421	c421.a1	c421.a1.a1	HanXRQChr15g0487661 locus_tag=HanXRQChr15g0487661 gn=GLRX len=107 chr=HanXRQChr15 strand=-1 sp=Helianthus annuus def=Probable glutaredoxin	-51.9329	86	11.2	107	405		8		11	6	1.83333	67.1292	1	154
c422	c422.a1	c422.a1.a1	HanXRQChr16g0510391 locus_tag=HanXRQChr16g0510391 gn=HanXRQChr16g0510391 len=321 chr=HanXRQChr16 strand=-1 sp=Helianthus annuus def=Putative proteasome alpha-subunit, N-terminal domain; Proteasome, subunit alpha/beta; Nucleophile aminohydrolases, N-terminal	-67.9115	46	35.7	321	358	271	9	6	11	18	0.611111	3.08424	1	144
c422	c422.a2	c422.a2.a1	HanXRQChr06g0182251 locus_tag=HanXRQChr06g0182251 gn=HanXRQChr06g0182251 len=225 chr=HanXRQChr06 strand=-1 sp=Helianthus annuus def=Putative proteasome, subunit alpha/beta; Nucleophile aminohydrolases, N-terminal	-38.3103	38	24.3	225	131	44	5	2	6	13	0.461538	1.89427	1	97
c423	c423.a1	c423.a1.a1	HanXRQCPg0580331 locus_tag=HanXRQCPg0580331 gn=HanXRQCPg0580331 len=987 chr=HanXRQCP strand=1 sp=Helianthus annuus def=Putative ribosomal protein S15; NADH:ubiquinone oxidoreductase, subunit 1/F420H2 oxidoreductase subunit H; NADH-quinone oxidoreductase, chain I; NADH:ubiquinone oxidoreductase, 49kDa subunit, conserved site; 4Fe-4S ferredoxin-type, iron-sulphur binding domain; NAD(P)H-quinone oxi…	-59.7995	14	113.2	987	402		12		13	41	0.317073	1.07526	4	136
c423	c423.a1	c423.a1.a2	HanXRQChr15g0465421 locus_tag=HanXRQChr15g0465421 gn=HanXRQChr15g0465421 len=987 chr=HanXRQChr15 strand=1 sp=Helianthus annuus def=Putative ribosomal protein S15; NADH:ubiquinone oxidoreductase, subunit 1/F420H2 oxidoreductase subunit H; NADH-quinone oxidoreductase, chain I; NADH:ubiquinone oxidoreductase, 49kDa subunit, conserved site; 4Fe-4S ferredoxin-type, iron-sulphur binding domain; NAD(P)H…	-59.7995	14	113.2	987	402		12		13	41	0.317073	1.07526	4	136
c423	c423.a1	c423.a1.a3	HanXRQChr15g0465471 locus_tag=HanXRQChr15g0465471 gn=HanXRQChr15g0465471 len=959 chr=HanXRQChr15 strand=-1 sp=Helianthus annuus def=Putative ribosomal protein S15; NADH:ubiquinone oxidoreductase, subunit 1/F420H2 oxidoreductase subunit H; NADH-quinone oxidoreductase, chain I; NADH:ubiquinone oxidoreductase, 49kDa subunit, conserved site; 4Fe-4S ferredoxin-type, iron-sulphur binding domain; NAD(P)…	-59.7995	15	109.8	959	402		12		13	41	0.317073	1.07526	4	136
c423	c423.a1	c423.a1.a4	HanXRQChr17g0569711 locus_tag=HanXRQChr17g0569711 gn=HanXRQChr17g0569711 len=987 chr=HanXRQChr17 strand=1 sp=Helianthus annuus def=Putative ribosomal protein S15; NADH:ubiquinone oxidoreductase, subunit 1/F420H2 oxidoreductase subunit H; NADH-quinone oxidoreductase, chain I; NADH:ubiquinone oxidoreductase, 49kDa subunit, conserved site; 4Fe-4S ferredoxin-type, iron-sulphur binding domain; NAD(P)H…	-59.7995	14	113.2	987	402		12		13	41	0.317073	1.07526	4	136
c424	c424.a1	c424.a1.a1	HanXRQChr11g0351041 locus_tag=HanXRQChr11g0351041 gn=MLP423 len=152 chr=HanXRQChr11 strand=-1 sp=Helianthus annuus def=Probable MLP-like protein 423	-51.178	65	17	152	399		8		10	10	1	9	1	147
c425	c425.a1	c425.a1.a1	HanXRQChr12g0379541 locus_tag=HanXRQChr12g0379541 gn=HanXRQChr12g0379541 len=73 chr=HanXRQChr12 strand=1 sp=Helianthus annuus def=Uncharacterized protein, supported by expression data	-26.4754	60	7.3	73	396		4		6	5	1.2	14.8489	1	155
c426	c426.a1	c426.a1.a1	HanXRQChr11g0341301 locus_tag=HanXRQChr11g0341301 gn=HanXRQChr11g0341301 len=270 chr=HanXRQChr11 strand=-1 sp=Helianthus annuus def=Uncharacterized protein, conserved in plant genome(s), supported by expression data	-32.4298	19	28	270	395		3		4	7	0.571429	2.72759	1	148
c427	c427.a1	c427.a1.a1	HanXRQChr11g0342801 locus_tag=HanXRQChr11g0342801 gn=HanXRQChr11g0342801 len=487 chr=HanXRQChr11 strand=1 sp=Helianthus annuus def=Putative dihydrolipoamide dehydrogenase; Glutathione-disulphide reductase; FAD/NAD-linked reductase, dimerisation domain; FAD/NAD(P)-binding domain	-96.4333	34	52.5	487	387	120	11	7	11	18	0.611111	3.08424	1	155
c427	c427.a2	c427.a2.a1	HanXRQChr01g0022211 locus_tag=HanXRQChr01g0022211 gn=GSHRC len=497 chr=HanXRQChr01 strand=1 sp=Helianthus annuus def=Probable glutathione reductase, cytosolic	-46.4067	23	53.4	497	274	7	7	3	7	19	0.368421	1.33572	1	154
c428	c428.a1	c428.a1.a1	HanXRQChr16g0520371 locus_tag=HanXRQChr16g0520371 gn=AtMC4 len=421 chr=HanXRQChr16 strand=1 sp=Helianthus annuus def=Probable metacaspase 4	-72.5333	36	46.4	421	393		10		12	15	0.8	5.30957	1	152
c429	c429.a1	c429.a1.a1	HanXRQChr11g0353631 locus_tag=HanXRQChr11g0353631 gn=RH15 len=472 chr=HanXRQChr11 strand=1 sp=Helianthus annuus def=Probable DEAD-box ATP-dependent RNA helicase 15	-68.7976	30	53.4	472	392		12		13	19	0.684211	3.83293	1	144
c430	c430.a1	c430.a1.a1	HanXRQChr09g0247561 locus_tag=HanXRQChr09g0247561 gn=HanXRQChr09g0247561 len=477 chr=HanXRQChr09 strand=-1 sp=Helianthus annuus def=Probable eukaryotic aspartyl protease family protein	-85.2906	30	50.5	477	384	224	9	7	9	14	0.642857	3.39397	1	151
c430	c430.a2	c430.a2.a1	HanXRQChr15g0484151 locus_tag=HanXRQChr15g0484151 gn=HanXRQChr15g0484151 len=475 chr=HanXRQChr15 strand=1 sp=Helianthus annuus def=Putative aspartic peptidase A1 family; Aspartic peptidase domain; Xylanase inhibitor, C-terminal; Xylanase inhibitor, N-terminal	-26.3626	13	50	475	166	6	5	3	5	12	0.416667	1.61016	1	114
c431	c431.a1	c431.a1.a1	HanXRQChr17g0536361 locus_tag=HanXRQChr17g0536361 gn=AtMAPR2 len=100 chr=HanXRQChr17 strand=1 sp=Helianthus annuus def=Probable membrane-associated progesterone binding protein 2	-48.1962	75	10.8	100	389		7		8	7	1.14286	12.895	1	147
c432	c432.a1	c432.a1.a1	HanXRQCPg0579941 locus_tag=HanXRQCPg0579941 gn=HanXRQCPg0579941 len=201 chr=HanXRQCP strand=-1 sp=Helianthus annuus def=Putative ribosomal protein S4, bacterial-type; Ribosomal protein S4/S9	-51.2243	52	23.1	201	389		9		10	8	1.25	16.7828	7	136
c432	c432.a1	c432.a1.a2	HanXRQChr02g0041471 locus_tag=HanXRQChr02g0041471 gn=HanXRQChr02g0041471 len=201 chr=HanXRQChr02 strand=-1 sp=Helianthus annuus def=Putative ribosomal protein S4, bacterial-type; Ribosomal protein S4/S9	-51.2243	52	23.1	201	389		9		10	8	1.25	16.7828	7	136
c432	c432.a1	c432.a1.a3	HanXRQChr02g0044961 locus_tag=HanXRQChr02g0044961 gn=HanXRQChr02g0044961 len=201 chr=HanXRQChr02 strand=1 sp=Helianthus annuus def=Putative ribosomal protein S4/S9	-51.2243	52	23.1	201	389		9		10	8	1.25	16.7828	7	136
c432	c432.a1	c432.a1.a4	HanXRQChr07g0201021 locus_tag=HanXRQChr07g0201021 gn=HanXRQChr07g0201021 len=201 chr=HanXRQChr07 strand=1 sp=Helianthus annuus def=Putative RNA-binding S4 domain; Ribosomal protein S4/S9	-51.2243	52	23.1	201	389		9		10	8	1.25	16.7828	7	136
c432	c432.a1	c432.a1.a5	HanXRQChr08g0210291 locus_tag=HanXRQChr08g0210291 gn=HanXRQChr08g0210291 len=201 chr=HanXRQChr08 strand=-1 sp=Helianthus annuus def=Putative RNA-binding S4 domain; Ribosomal protein S4/S9	-51.2243	52	23.1	201	389		9		10	8	1.25	16.7828	7	136
c432	c432.a1	c432.a1.a6	HanXRQChr10g0289201 locus_tag=HanXRQChr10g0289201 gn=HanXRQChr10g0289201 len=201 chr=HanXRQChr10 strand=-1 sp=Helianthus annuus def=Putative RNA-binding S4 domain; Ribosomal protein S4, bacterial-type; Ribosomal protein S4/S9	-51.2243	52	23.1	201	389		9		10	8	1.25	16.7828	7	136
c432	c432.a1	c432.a1.a7	HanXRQChr11g0326731 locus_tag=HanXRQChr11g0326731 gn=HanXRQChr11g0326731 len=201 chr=HanXRQChr11 strand=-1 sp=Helianthus annuus def=Putative ribosomal protein S4, bacterial-type; Ribosomal protein S4/S9	-51.2243	52	23.1	201	389		9		10	8	1.25	16.7828	7	136
c433	c433.a1	c433.a1.a1	HanXRQChr13g0397641 locus_tag=HanXRQChr13g0397641 gn=HanXRQChr13g0397641 len=236 chr=HanXRQChr13 strand=1 sp=Helianthus annuus def=Putative ricin B, lectin domain	-70.4397	46	26.9	236	388		9		11	8	1.375	22.7137	1	148
c434	c434.a1	c434.a1.a1	HanXRQChr16g0497911 locus_tag=HanXRQChr16g0497911 gn=NDK2 len=227 chr=HanXRQChr16 strand=1 sp=Helianthus annuus def=Probable nucleoside diphosphate kinase 2, chloroplastic	-53.8235	47	24.8	227	388		9		13	12	1.08333	11.1153	1	154
c435	c435.a1	c435.a1.a1	HanXRQChr02g0041231 locus_tag=HanXRQChr02g0041231 gn=HanXRQChr02g0041231 len=362 chr=HanXRQChr02 strand=-1 sp=Helianthus annuus def=Probable oxidoreductase family protein	-63.9507	33	39.3	362	387		10		10	18	0.555556	2.59381	1	149
c436	c436.a1	c436.a1.a1	HanXRQChr02g0036611 locus_tag=HanXRQChr02g0036611 gn=HanXRQChr02g0036611 len=622 chr=HanXRQChr02 strand=-1 sp=Helianthus annuus def=Putative cellular retinaldehyde binding/alpha-tocopherol transport; GOLD domain; CRAL/TRIO, N-terminal domain	-87.8532	31	69	622	382	251	12	8	14	30	0.466667	1.92864	1	147
c436	c436.a2	c436.a2.a1	HanXRQChr04g0101781 locus_tag=HanXRQChr04g0101781 gn=HanXRQChr04g0101781 len=567 chr=HanXRQChr04 strand=1 sp=Helianthus annuus def=Putative cellular retinaldehyde binding/alpha-tocopherol transport; GOLD domain; CRAL/TRIO, N-terminal domain	-32.472	19	63.1	567	135	4	7	3	7	26	0.269231	0.858792	1	123
c437	c437.a1	c437.a1.a1	HanXRQChr11g0334271 locus_tag=HanXRQChr11g0334271 gn=FTSZ1-1 len=410 chr=HanXRQChr11 strand=1 sp=Helianthus annuus def=Probable homolog of bacterial cytokinesis Z-ring protein FTSZ 1-1	-98.6119	36	42.7	410	385		10		10	13	0.769231	4.87802	1	154
c438	c438.a1	c438.a1.a1	HanXRQChr03g0085111 locus_tag=HanXRQChr03g0085111 gn=HanXRQChr03g0085111 len=218 chr=HanXRQChr03 strand=-1 sp=Helianthus annuus def=Putative SMAD/FHA domain	-76.0726	57	23.5	218	385		8		11	11	1	9	1	148
c439	c439.a1	c439.a1.a1	HanXRQChr01g0004491 locus_tag=HanXRQChr01g0004491 gn=HanXRQChr01g0004491 len=425 chr=HanXRQChr01 strand=1 sp=Helianthus annuus def=Putative aspartic peptidase A1 family; Aspartic peptidase domain; Xylanase inhibitor, C-terminal; Xylanase inhibitor, N-terminal	-56.855	25	45	425	227	221	8	7	9	17	0.529412	2.38386	1	119
c439	c439.a2	c439.a2.a1	HanXRQChr04g0114441 locus_tag=HanXRQChr04g0114441 gn=HanXRQChr04g0114441 len=213 chr=HanXRQChr04 strand=1 sp=Helianthus annuus def=Putative aspartic peptidase A1 family; Aspartic peptidase domain; Xylanase inhibitor, N-terminal	-18.3286	16	22.4	213	162	156	3	2	4	6	0.666667	3.64159	1	123
c440	c440.a1	c440.a1.a1	HanXRQChr11g0346211 locus_tag=HanXRQChr11g0346211 gn=HanXRQChr11g0346211 len=262 chr=HanXRQChr11 strand=1 sp=Helianthus annuus def=Putative glyoxalase I; Glyoxalase/Bleomycin resistance protein/Dihydroxybiphenyl dioxygenase	-38.4105	25	29.7	262	383		5		5	15	0.333333	1.15443	1	151
c441	c441.a1	c441.a1.a1	HanXRQChr09g0266161 locus_tag=HanXRQChr09g0266161 gn=DEGP1 len=428 chr=HanXRQChr09 strand=-1 sp=Helianthus annuus def=Probable degP protease 1	-56.1657	24	45.2	428	380	143	8	4	9	16	0.5625	2.65174	1	147
c441	c441.a2	c441.a2.a1	HanXRQChr07g0198751 locus_tag=HanXRQChr07g0198751 gn=HanXRQChr07g0198751 len=431 chr=HanXRQChr07 strand=1 sp=Helianthus annuus def=Putative peptidase S1C; Peptidase S1, PA clan	-28.0746	13	45.3	431	238	1	5	1	6	14	0.428571	1.6827	1	140
c442	c442.a1	c442.a1.a1	HanXRQChr03g0084971 locus_tag=HanXRQChr03g0084971 gn=VHA-E3 len=233 chr=HanXRQChr03 strand=-1 sp=Helianthus annuus def=Probable vacuolar H+-ATPase subunit E isoform 3	-31.8382	23	26.4	233	379		5		6	12	0.5	2.16228	1	147
c443	c443.a1	c443.a1.a1	HanXRQChr12g0354261 locus_tag=HanXRQChr12g0354261 gn=SUS1 len=903 chr=HanXRQChr12 strand=1 sp=Helianthus annuus def=Probable sucrose synthase isoform 1	-88.1376	25	103.6	903	256	202	18	15	19	38	0.5	2.16228	1	96
c443	c443.a2	c443.a2.a1	HanXRQChr04g0114781 locus_tag=HanXRQChr04g0114781 gn=SUS2 len=875 chr=HanXRQChr04 strand=1 sp=Helianthus annuus def=Probable sucrose synthase 2	-51.1087	13	99.3	875	177	123	9	6	9	32	0.28125	0.910953	1	78
c444	c444.a1	c444.a1.a1	HanXRQChr01g0023041 locus_tag=HanXRQChr01g0023041 gn=IIL1 len=509 chr=HanXRQChr01 strand=-1 sp=Helianthus annuus def=Probable isopropyl malate isomerase large subunit 1	-84.0857	31	54.8	509	377		12		12	21	0.571429	2.72759	1	146
c445	c445.a1	c445.a1.a1	HanXRQChr07g0206311 locus_tag=HanXRQChr07g0206311 gn=HanXRQChr07g0206311 len=101 chr=HanXRQChr07 strand=1 sp=Helianthus annuus def=Probable 2 iron, 2 sulfur cluster binding	-31.4379	56	10.8	101	377		5		6	6	1	9	1	142
c446	c446.a1	c446.a1.a1	HanXRQChr04g0099811 locus_tag=HanXRQChr04g0099811 gn=SYS len=438 chr=HanXRQChr04 strand=1 sp=Helianthus annuus def=Probable serine--tRNA ligase	-68.8331	27	50	438	376		8		9	23	0.391304	1.46209	1	140
c447	c447.a1	c447.a1.a1	HanXRQChr04g0124381 locus_tag=HanXRQChr04g0124381 gn=HanXRQChr04g0124381 len=206 chr=HanXRQChr04 strand=1 sp=Helianthus annuus def=Probable late embryogenesis abundant protein (LEA) family protein	-55.1199	39	22.1	206	375		9		12	11	1.09091	11.3285	1	140
c448	c448.a1	c448.a1.a1	HanXRQChr14g0451701 locus_tag=HanXRQChr14g0451701 gn=HanXRQChr14g0451701 len=397 chr=HanXRQChr14 strand=-1 sp=Helianthus annuus def=Probable NAD(P)-linked oxidoreductase superfamily protein	-76.5006	38	44.5	397	370		12		15	22	0.681818	3.80638	1	139
c449	c449.a1	c449.a1.a1	HanXRQChr09g0269471 locus_tag=HanXRQChr09g0269471 gn=TRXH1 len=121 chr=HanXRQChr09 strand=1 sp=Helianthus annuus def=Probable thioredoxin H-type 1	-46.0127	59	13.1	121	369		5		5	6	0.833333	5.81292	1	152
c450	c450.a1	c450.a1.a1	HanXRQChr15g0476311 locus_tag=HanXRQChr15g0476311 gn=RK15 len=266 chr=HanXRQChr15 strand=-1 sp=Helianthus annuus def=Probable 50S ribosomal protein L15, chloroplastic	-65.9902	43	28.4	266	368		10		13	13	1	9	1	127
c451	c451.a1	c451.a1.a1	HanXRQChr16g0509271 locus_tag=HanXRQChr16g0509271 gn=CLPR1 len=397 chr=HanXRQChr16 strand=1 sp=Helianthus annuus def=Probable CLP protease proteolytic subunit 1	-67.9803	22	43.8	397	368		8		8	18	0.444444	1.78256	1	151
c452	c452.a1	c452.a1.a1	HanXRQChr13g0426481 locus_tag=HanXRQChr13g0426481 gn=PDH-E1ALPHA len=427 chr=HanXRQChr13 strand=-1 sp=Helianthus annuus def=Probable pyruvate dehydrogenase E1 alpha	-96.5188	39	46.8	427	368		13		15	20	0.75	4.62341	1	130
c453	c453.a1	c453.a1.a1	HanXRQChr15g0492101 locus_tag=HanXRQChr15g0492101 gn=HanXRQChr15g0492101 len=422 chr=HanXRQChr15 strand=-1 sp=Helianthus annuus def=Putative dihydroorotate dehydrogenase domain; Aldolase-type TIM barrel	-54.897	24	46	422	368		8		11	19	0.578947	2.79269	2	153
c453	c453.a1	c453.a1.a2	HanXRQChr16g0511571 locus_tag=HanXRQChr16g0511571 gn=PYD1 len=424 chr=HanXRQChr16 strand=-1 sp=Helianthus annuus def=Probable pyrimidine 1	-54.897	24	46.2	424	368		8		11	18	0.611111	3.08424	2	153
c454	c454.a1	c454.a1.a1	HanXRQChr04g0103861 locus_tag=HanXRQChr04g0103861 gn=FDH len=386 chr=HanXRQChr04 strand=1 sp=Helianthus annuus def=Probable formate dehydrogenase, mitochondrial	-121.825	66	42.4	386	368		15		16	19	0.842105	5.95193	1	144
c455	c455.a1	c455.a1.a1	HanXRQChr10g0283991 locus_tag=HanXRQChr10g0283991 gn=HanXRQChr10g0283991 len=260 chr=HanXRQChr10 strand=-1 sp=Helianthus annuus def=Probable mitochondrial import inner membrane translocase subunit Tim17/Tim22/Tim23 family protein	-23.7088	19	27.3	260	366		4		6	7	0.857143	6.19686	2	152
c455	c455.a1	c455.a1.a2	HanXRQChr16g0499771 locus_tag=HanXRQChr16g0499771 gn=HanXRQChr16g0499771 len=260 chr=HanXRQChr16 strand=-1 sp=Helianthus annuus def=Putative mitochondrial inner membrane translocase subunit Tim17/Tim22/Tim23/peroxisomal protein PMP24; Sterile alpha motif/pointed domain	-23.7088	19	27.3	260	366		4		6	7	0.857143	6.19686	2	152
c456	c456.a1	c456.a1.a1	HanXRQChr05g0152001 locus_tag=HanXRQChr05g0152001 gn=RR9 len=212 chr=HanXRQChr05 strand=-1 sp=Helianthus annuus def=Probable 30S ribosomal protein S9, chloroplastic	-48.7743	29	22.9	212	365		5		7	9	0.777778	4.99484	1	151
c457	c457.a1	c457.a1.a1	HanXRQCPg0579971 locus_tag=HanXRQCPg0579971 gn=HanXRQCPg0579971 len=158 chr=HanXRQCP strand=-1 sp=Helianthus annuus def=Putative NADH:ubiquinone oxidoreductase, 30kDa subunit; NADH dehydrogenase, subunit C	-48.2213	52	18.4	158	363		7		8	10	0.8	5.30957	12	149
c457	c457.a1	c457.a1.a2	HanXRQChr00c0345g0573891 locus_tag=HanXRQChr00c0345g0573891 gn=HanXRQChr00c0345g0573891 len=158 chr=HanXRQChr00c0345 strand=-1 sp=Helianthus annuus def=Putative NADH:ubiquinone oxidoreductase, 30kDa subunit; NADH dehydrogenase, subunit C	-48.2213	52	18.4	158	363		7		8	10	0.8	5.30957	12	149
c457	c457.a1	c457.a1.a3	HanXRQChr00c0702g0576871 locus_tag=HanXRQChr00c0702g0576871 gn=HanXRQChr00c0702g0576871 len=158 chr=HanXRQChr00c0702 strand=1 sp=Helianthus annuus def=Putative NADH:ubiquinone oxidoreductase, 30kDa subunit; NADH dehydrogenase, subunit C	-48.2213	52	18.4	158	363		7		8	10	0.8	5.30957	12	149
c457	c457.a1	c457.a1.a4	HanXRQChr02g0041501 locus_tag=HanXRQChr02g0041501 gn=HanXRQChr02g0041501 len=158 chr=HanXRQChr02 strand=-1 sp=Helianthus annuus def=Putative NADH:ubiquinone oxidoreductase, 30kDa subunit; NADH dehydrogenase, subunit C	-48.2213	52	18.3	158	363		7		8	10	0.8	5.30957	12	149
c457	c457.a1	c457.a1.a5	HanXRQChr02g0044951 locus_tag=HanXRQChr02g0044951 gn=HanXRQChr02g0044951 len=158 chr=HanXRQChr02 strand=1 sp=Helianthus annuus def=Putative NADH:ubiquinone oxidoreductase, 30kDa subunit; NADH dehydrogenase, subunit C	-48.2213	52	18.4	158	363		7		8	10	0.8	5.30957	12	149
c457	c457.a1	c457.a1.a6	HanXRQChr07g0201011 locus_tag=HanXRQChr07g0201011 gn=HanXRQChr07g0201011 len=158 chr=HanXRQChr07 strand=1 sp=Helianthus annuus def=Putative NADH:ubiquinone oxidoreductase, 30kDa subunit; NADH dehydrogenase, subunit C	-48.2213	52	18.4	158	363		7		8	10	0.8	5.30957	12	149
c457	c457.a1	c457.a1.a7	HanXRQChr08g0210301 locus_tag=HanXRQChr08g0210301 gn=HanXRQChr08g0210301 len=158 chr=HanXRQChr08 strand=-1 sp=Helianthus annuus def=Putative NADH:ubiquinone oxidoreductase, 30kDa subunit; NADH dehydrogenase, subunit C	-48.2213	52	18.4	158	363		7		8	10	0.8	5.30957	12	149
c457	c457.a1	c457.a1.a8	HanXRQChr10g0283491 locus_tag=HanXRQChr10g0283491 gn=HanXRQChr10g0283491 len=158 chr=HanXRQChr10 strand=-1 sp=Helianthus annuus def=Putative NADH:ubiquinone oxidoreductase, 30kDa subunit; NADH dehydrogenase, subunit C	-48.2213	52	18.4	158	363		7		8	10	0.8	5.30957	12	149
c457	c457.a1	c457.a1.a9	HanXRQChr10g0285321 locus_tag=HanXRQChr10g0285321 gn=NDHJ len=158 chr=HanXRQChr10 strand=1 sp=Helianthus annuus def=Probable NAD(P)H-quinone oxidoreductase subunit J, chloroplastic	-48.2213	52	18.4	158	363		7		8	10	0.8	5.30957	12	149
c457	c457.a1	c457.a1.b10	HanXRQChr10g0289211 locus_tag=HanXRQChr10g0289211 gn=HanXRQChr10g0289211 len=158 chr=HanXRQChr10 strand=-1 sp=Helianthus annuus def=Putative NADH:ubiquinone oxidoreductase, 30kDa subunit; NADH dehydrogenase, subunit C	-48.2213	52	18.4	158	363		7		8	10	0.8	5.30957	12	149
c457	c457.a1	c457.a1.b11	HanXRQChr10g0303781 locus_tag=HanXRQChr10g0303781 gn=HanXRQChr10g0303781 len=158 chr=HanXRQChr10 strand=1 sp=Helianthus annuus def=Putative NADH:ubiquinone oxidoreductase, 30kDa subunit; NADH dehydrogenase, subunit C	-48.2213	52	18.4	158	363		7		8	10	0.8	5.30957	12	149
c457	c457.a1	c457.a1.b12	HanXRQChr11g0326761 locus_tag=HanXRQChr11g0326761 gn=HanXRQChr11g0326761 len=158 chr=HanXRQChr11 strand=-1 sp=Helianthus annuus def=Putative NADH:ubiquinone oxidoreductase, 30kDa subunit; NADH dehydrogenase, subunit C	-48.2213	52	18.4	158	363		7		8	10	0.8	5.30957	12	149
c458	c458.a1	c458.a1.a1	HanXRQCPg0580231 locus_tag=HanXRQCPg0580231 gn=HanXRQCPg0580231 len=308 chr=HanXRQCP strand=-1 sp=Helianthus annuus def=Putative ribosomal protein L2	-62.917	33	33.6	308	299	234	8	7	8	14	0.571429	2.72759	3	121
c458	c458.a1	c458.a1.a2	HanXRQCPg0580491 locus_tag=HanXRQCPg0580491 gn=HanXRQCPg0580491 len=308 chr=HanXRQCP strand=1 sp=Helianthus annuus def=Putative ribosomal protein L2	-62.917	33	33.6	308	299	234	8	7	8	14	0.571429	2.72759	3	121
c458	c458.a1	c458.a1.a3	HanXRQChr01g0020171 locus_tag=HanXRQChr01g0020171 gn=HanXRQChr01g0020171 len=308 chr=HanXRQChr01 strand=1 sp=Helianthus annuus def=Putative ribosomal protein L2	-62.917	33	33.6	308	299	234	8	7	8	14	0.571429	2.72759	3	121
c458	c458.a2	c458.a2.a1	HanXRQChr10g0318011 locus_tag=HanXRQChr10g0318011 gn=HanXRQChr10g0318011 len=226 chr=HanXRQChr10 strand=1 sp=Helianthus annuus def=Putative ribosomal protein L2; Ribosomal protein S19/S15; Ribosomal protein S19, superfamily	-37.5726	29	24.4	226	128	63	5	4	5	11	0.454545	1.84804	1	91
c459	c459.a1	c459.a1.a1	HanXRQChr16g0500271 locus_tag=HanXRQChr16g0500271 gn=PTAC17 len=448 chr=HanXRQChr16 strand=1 sp=Helianthus annuus def=Probable plastid transcriptionally active 17	-53.2018	21	49.7	448	362		7		7	20	0.35	1.23872	1	153
c460	c460.a1	c460.a1.a1	HanXRQChr10g0304491 locus_tag=HanXRQChr10g0304491 gn=HanXRQChr10g0304491 len=160 chr=HanXRQChr10 strand=-1 sp=Helianthus annuus def=Probable rubredoxin-like superfamily protein	-23.5986	37	17.8	160	360		4		6	8	0.75	4.62341	2	148
c460	c460.a1	c460.a1.a2	HanXRQChr16g0504221 locus_tag=HanXRQChr16g0504221 gn=HanXRQChr16g0504221 len=157 chr=HanXRQChr16 strand=-1 sp=Helianthus annuus def=Putative cytochrome c oxidase, subunit Vb	-23.5986	37	17.4	157	360		4		6	8	0.75	4.62341	2	148
c461	c461.a1	c461.a1.a1	HanXRQChr08g0227631 locus_tag=HanXRQChr08g0227631 gn=NCED4 len=592 chr=HanXRQChr08 strand=1 sp=Helianthus annuus def=Probable nine-cis-epoxycarotenoid dioxygenase 4	-87.02	34	64.7	592	360		14		15	20	0.75	4.62341	1	117
c462	c462.a1	c462.a1.a1	HanXRQChr13g0410251 locus_tag=HanXRQChr13g0410251 gn=COPG2 len=885 chr=HanXRQChr13 strand=-1 sp=Helianthus annuus def=Probable coatomer subunit gamma-2	-80.4047	21	97.9	885	351	9	14	2	14	42	0.333333	1.15443	1	143
c462	c462.a2	c462.a2.a1	HanXRQChr10g0307221 locus_tag=HanXRQChr10g0307221 gn=HanXRQChr10g0307221 len=885 chr=HanXRQChr10 strand=-1 sp=Helianthus annuus def=Putative coatomer/calthrin adaptor appendage, C-terminal subdomain; Coatomer/clathrin adaptor appendage, Ig-like subdomain; Armadillo-type fold; Coatomer gamma subunit; Coatomer subunit gamma, C-terminal	-75.2143	19	98.3	885	345	3	13	1	13	42	0.309524	1.0395	1	143
c462	c462.a3	c462.a3.a1	HanXRQChr16g0505781 locus_tag=HanXRQChr16g0505781 gn=COPG2 len=884 chr=HanXRQChr16 strand=-1 sp=Helianthus annuus def=Probable coatomer subunit gamma-2	-58.4869	15	98	884	331	5	10	2	10	42	0.238095	0.730196	1	143
c463	c463.a1	c463.a1.a1	HanXRQChr17g0540381 locus_tag=HanXRQChr17g0540381 gn=HanXRQChr17g0540381 len=435 chr=HanXRQChr17 strand=-1 sp=Helianthus annuus def=Probable aldolase-type TIM barrel family protein	-58.0166	23	47.1	435	355	209	8	4	8	22	0.363636	1.31013	1	155
c463	c463.a2	c463.a2.a1	HanXRQChr06g0175161 locus_tag=HanXRQChr06g0175161 gn=HanXRQChr06g0175161 len=434 chr=HanXRQChr06 strand=1 sp=Helianthus annuus def=Putative transaldolase/Fructose-6-phosphate aldolase; Aldolase-type TIM barrel	-29.9725	14	47.1	434	148	2	5	1	5	22	0.227273	0.687612	1	138
c464	c464.a1	c464.a1.a1	HanXRQChr11g0347491 locus_tag=HanXRQChr11g0347491 gn=HanXRQChr11g0347491 len=632 chr=HanXRQChr11 strand=1 sp=Helianthus annuus def=Probable glycosyl hydrolase family protein	-48.7213	16	69	632	235	4	8	2	9	23	0.391304	1.46209	1	134
c464	c464.a2	c464.a2.a1	HanXRQChr07g0197071 locus_tag=HanXRQChr07g0197071 gn=HanXRQChr07g0197071 len=630 chr=HanXRQChr07 strand=-1 sp=Helianthus annuus def=Probable glycosyl hydrolase family protein	-44.7587	16	69.2	630	235	22	7	3	8	21	0.380952	1.4041	1	131
c464	c464.a3	c464.a3.a1	HanXRQChr14g0453141 locus_tag=HanXRQChr14g0453141 gn=HanXRQChr14g0453141 len=629 chr=HanXRQChr14 strand=1 sp=Helianthus annuus def=Putative glycoside hydrolase family 3 C-terminal domain; Glycoside hydrolase superfamily; Glycoside hydrolase family 3	-50.5216	20	69	629	174	22	10	6	12	24	0.5	2.16228	1	120
c464	c464.a4	c464.a4.a1	HanXRQChr07g0196171 locus_tag=HanXRQChr07g0196171 gn=HanXRQChr07g0196171 len=671 chr=HanXRQChr07 strand=1 sp=Helianthus annuus def=Putative glycoside hydrolase family 3 C-terminal domain; Glycoside hydrolase superfamily; Glycoside hydrolase family 3	-29.5178	10	74.1	671	142	27	6	3	6	22	0.272727	0.873817	1	102
c464	c464.a5	c464.a5.a1	HanXRQChr01g0026351 locus_tag=HanXRQChr01g0026351 gn=HanXRQChr01g0026351 len=631 chr=HanXRQChr01 strand=-1 sp=Helianthus annuus def=Putative glycoside hydrolase family 3 C-terminal domain; Glycoside hydrolase superfamily; Glycoside hydrolase family 3	-44.2518	16	69.4	631	139	7	7	2	8	18	0.444444	1.78256	1	106
c464	c464.a6	c464.a6.a1	HanXRQChr01g0026341 locus_tag=HanXRQChr01g0026341 gn=HanXRQChr01g0026341 len=618 chr=HanXRQChr01 strand=-1 sp=Helianthus annuus def=Putative glycoside hydrolase family 3 C-terminal domain; Glycoside hydrolase superfamily; Glycoside hydrolase family 3	-38.7097	12	67.6	618	119	8	6	2	6	16	0.375	1.37137	1	99
c464	c464.a7	c464.a7.a1	HanXRQChr07g0197091 locus_tag=HanXRQChr07g0197091 gn=HanXRQChr07g0197091 len=700 chr=HanXRQChr07 strand=-1 sp=Helianthus annuus def=Probable glycosyl hydrolase family protein	-13.9873	6	75.4	700	112	1	3	1	3	26	0.115385	0.304321	1	96
c465	c465.a1	c465.a1.a1	HanXRQChr17g0557051 locus_tag=HanXRQChr17g0557051 gn=FLA8 len=426 chr=HanXRQChr17 strand=-1 sp=Helianthus annuus def=Probable FASCICLIN-like arabinogalactan protein 8	-40.6641	17	43.9	426	357		4		4	11	0.363636	1.31013	1	150
c466	c466.a1	c466.a1.a1	HanXRQChr15g0465731 locus_tag=HanXRQChr15g0465731 gn=HanXRQChr15g0465731 len=1212 chr=HanXRQChr15 strand=-1 sp=Helianthus annuus def=Putative chloroplast protein import component Toc86/159; Translocase of chloroplast 159/132, membrane anchor domain; P-loop containing nucleoside triphosphate hydrolase	-113.248	19	130.5	1212	350	115	17	12	18	48	0.375	1.37137	1	136
c466	c466.a2	c466.a2.a1	HanXRQChr10g0284601 locus_tag=HanXRQChr10g0284601 gn=HanXRQChr10g0284601 len=1219 chr=HanXRQChr10 strand=1 sp=Helianthus annuus def=Putative chloroplast protein import component Toc86/159; Translocase of chloroplast 159/132, membrane anchor domain; P-loop containing nucleoside triphosphate hydrolase	-37.8974	7	131.6	1219	241	6	7	2	8	53	0.150943	0.415609	1	133
c467	c467.a1	c467.a1.a1	HanXRQChr06g0164721 locus_tag=HanXRQChr06g0164721 gn=CLPR2 len=285 chr=HanXRQChr06 strand=1 sp=Helianthus annuus def=Probable CLP protease proteolytic subunit 2	-55.3227	27	31.7	285	354	84	6	1	7	9	0.777778	4.99484	1	150
c467	c467.a2	c467.a2.a1	HanXRQChr17g0550501 locus_tag=HanXRQChr17g0550501 gn=HanXRQChr17g0550501 len=316 chr=HanXRQChr17 strand=1 sp=Helianthus annuus def=Putative clp protease proteolytic subunit /Translocation-enhancing protein TepA; ClpP/crotonase-like domain	-51.445	24	35.1	316	271	1	6	1	7	11	0.636364	3.32876	1	143
c468	c468.a1	c468.a1.a1	HanXRQChr16g0528561 locus_tag=HanXRQChr16g0528561 gn=HanXRQChr16g0528561 len=491 chr=HanXRQChr16 strand=-1 sp=Helianthus annuus def=Putative N-acetyl-gamma-glutamyl-phosphate reductase, type 1; Aspartate-semialdehyde dehydrogenase, peptidoglycan lacking; NAD(P)-binding domain	-46.465	20	53.4	491	355		7		7	22	0.318182	1.08057	1	152
c469	c469.a1	c469.a1.a1	HanXRQChr14g0427911 locus_tag=HanXRQChr14g0427911 gn=PMI1 len=861 chr=HanXRQChr14 strand=1 sp=Helianthus annuus def=Probable plastid movement impaired1	-58.6712	13	94.2	861	353		9		10	45	0.222222	0.668101	1	146
c470	c470.a1	c470.a1.a1	HanXRQChr12g0360761 locus_tag=HanXRQChr12g0360761 gn=HPPR len=313 chr=HanXRQChr12 strand=-1 sp=Helianthus annuus def=Probable hydroxyphenylpyruvate reductase	-42.4525	23	34.5	313	352		6		7	8	0.875	6.49894	1	151
c471	c471.a1	c471.a1.a1	HanXRQChr15g0493261 locus_tag=HanXRQChr15g0493261 gn=HanXRQChr15g0493261 len=243 chr=HanXRQChr15 strand=1 sp=Helianthus annuus def=Probable pathogenesis-related thaumatin superfamily protein	-57.0819	41	26.2	243	351		8		10	8	1.25	16.7828	1	110
c472	c472.a1	c472.a1.a1	HanXRQChr06g0184671 locus_tag=HanXRQChr06g0184671 gn=HanXRQChr06g0184671 len=489 chr=HanXRQChr06 strand=-1 sp=Helianthus annuus def=Probable eukaryotic aspartyl protease family protein	-29.1004	11	51.9	489	268	144	4	3	5	17	0.294118	0.968419	1	144
c472	c472.a2	c472.a2.a1	HanXRQChr14g0431181 locus_tag=HanXRQChr14g0431181 gn=HanXRQChr14g0431181 len=479 chr=HanXRQChr14 strand=-1 sp=Helianthus annuus def=Putative aspartic peptidase A1 family; Aspartic peptidase domain; Xylanase inhibitor, C-terminal; Xylanase inhibitor, N-terminal	-49.7987	23	51.1	479	206	82	7	6	7	16	0.4375	1.73842	1	138
c473	c473.a1	c473.a1.a1	HanXRQChr07g0191921 locus_tag=HanXRQChr07g0191921 gn=ATAMY3 len=874 chr=HanXRQChr07 strand=-1 sp=Helianthus annuus def=Probable alpha-amylase-like 3	-121.098	28	99.1	874	348		18		20	41	0.487805	2.07472	1	125
c474	c474.a1	c474.a1.a1	HanXRQChr17g0551761 locus_tag=HanXRQChr17g0551761 gn=HanXRQChr17g0551761 len=143 chr=HanXRQChr17 strand=-1 sp=Helianthus annuus def=Putative ribosomal protein S19e; Winged helix-turn-helix DNA-binding domain	-36.1808	38	15.9	143	340	206	6	4	6	8	0.75	4.62341	1	141
c474	c474.a2	c474.a2.a1	HanXRQChr09g0270191 locus_tag=HanXRQChr09g0270191 gn=HanXRQChr09g0270191 len=144 chr=HanXRQChr09 strand=-1 sp=Helianthus annuus def=Putative ribosomal protein S19e; Winged helix-turn-helix DNA-binding domain	-30.7048	41	15.9	144	142	8	5	3	6	7	0.857143	6.19686	2	94
c474	c474.a2	c474.a2.a2	HanXRQChr16g0502291 locus_tag=HanXRQChr16g0502291 gn=HanXRQChr16g0502291 len=143 chr=HanXRQChr16 strand=-1 sp=Helianthus annuus def=Putative ribosomal protein S19e; Winged helix-turn-helix DNA-binding domain	-30.7048	41	15.8	143	142	8	5	3	6	7	0.857143	6.19686	2	94
c475	c475.a1	c475.a1.a1	HanXRQChr14g0441271 locus_tag=HanXRQChr14g0441271 gn=HanXRQChr14g0441271 len=171 chr=HanXRQChr14 strand=-1 sp=Helianthus annuus def=Putative dehydrin; Dehydrin, conserved site	-51.8658	21	17.5	171	347		5		5	6	0.833333	5.81292	1	151
c476	c476.a1	c476.a1.a1	HanXRQChr10g0312371 locus_tag=HanXRQChr10g0312371 gn=HanXRQChr10g0312371 len=551 chr=HanXRQChr10 strand=-1 sp=Helianthus annuus def=Probable dihydrolipoamide acetyltransferase, long form protein	-68.266	24	59.4	551	346		9		9	27	0.333333	1.15443	1	155
c477	c477.a1	c477.a1.a1	HanXRQChr01g0011731 locus_tag=HanXRQChr01g0011731 gn=RANG len=218 chr=HanXRQChr01 strand=-1 sp=Helianthus annuus def=Probable ran-specific GTPase-activating protein	-62.0027	49	24.5	218	310	162	6	4	7	9	0.777778	4.99484	1	138
c477	c477.a2	c477.a2.a1	HanXRQChr08g0214081 locus_tag=HanXRQChr08g0214081 gn=HanXRQChr08g0214081 len=220 chr=HanXRQChr08 strand=1 sp=Helianthus annuus def=Probable pleckstrin homology (PH) domain superfamily protein	-33.0075	30	24.8	220	182	34	4	2	4	9	0.444444	1.78256	1	140
c478	c478.a1	c478.a1.a1	HanXRQChr16g0519651 locus_tag=HanXRQChr16g0519651 gn=HanXRQChr16g0519651 len=257 chr=HanXRQChr16 strand=-1 sp=Helianthus annuus def=Probable RNA-binding (RRM/RBD/RNP motifs) family protein	-51.3516	46	27.9	257	308	283	9	5	9	13	0.692308	3.92388	1	152
c478	c478.a2	c478.a2.a1	HanXRQChr17g0563441 locus_tag=HanXRQChr17g0563441 gn=HanXRQChr17g0563441 len=236 chr=HanXRQChr17 strand=1 sp=Helianthus annuus def=Putative nucleotide-binding alpha-beta plait domain	-41.9218	45	25.6	236	61	36	8	4	8	14	0.571429	2.72759	1	46
c479	c479.a1	c479.a1.a1	HanXRQChr17g0546201 locus_tag=HanXRQChr17g0546201 gn=HanXRQChr17g0546201 len=757 chr=HanXRQChr17 strand=-1 sp=Helianthus annuus def=Putative glycerophosphoryl diester phosphodiesterase	-23.2274	5	82	757	344		4		4	15	0.266667	0.84785	1	153
c480	c480.a1	c480.a1.a1	HanXRQChr11g0341481 locus_tag=HanXRQChr11g0341481 gn=HanXRQChr11g0341481 len=379 chr=HanXRQChr11 strand=1 sp=Helianthus annuus def=Putative aldo/keto reductase/potassium channel subunit beta; NADP-dependent oxidoreductase domain	-45.0442	22	41.8	379	134	35	7	3	9	19	0.473684	1.97635	1	90
c480	c480.a2	c480.a2.a1	HanXRQChr14g0436931 locus_tag=HanXRQChr14g0436931 gn=HanXRQChr14g0436931 len=341 chr=HanXRQChr14 strand=1 sp=Helianthus annuus def=Putative aldo/keto reductase/potassium channel subunit beta; NADP-dependent oxidoreductase domain	-105.879	50	37.4	341	123	6	14	1	15	15	1	9	1	49
c480	c480.a3	c480.a3.a1	HanXRQChr14g0435561 locus_tag=HanXRQChr14g0435561 gn=HanXRQChr14g0435561 len=341 chr=HanXRQChr14 strand=-1 sp=Helianthus annuus def=Putative aldo/keto reductase/potassium channel subunit beta; NADP-dependent oxidoreductase domain	-99.248	50	37.4	341	116	3	14	1	15	15	1	9	2	49
c480	c480.a3	c480.a3.a2	HanXRQChr14g0436921 locus_tag=HanXRQChr14g0436921 gn=HanXRQChr14g0436921 len=341 chr=HanXRQChr14 strand=1 sp=Helianthus annuus def=Putative aldo/keto reductase/potassium channel subunit beta; NADP-dependent oxidoreductase domain	-99.248	50	37.3	341	116	3	14	1	15	16	0.9375	7.65964	2	49
c480	c480.a4	c480.a4.a1	HanXRQChr11g0341471 locus_tag=HanXRQChr11g0341471 gn=HanXRQChr11g0341471 len=340 chr=HanXRQChr11 strand=1 sp=Helianthus annuus def=Putative aldo/keto reductase/potassium channel subunit beta; NADP-dependent oxidoreductase domain	-37.8418	22	37.1	340	105	6	7	3	8	19	0.421053	1.63665	1	85
c480	c480.a5	c480.a5.a1	HanXRQChr15g0485821 locus_tag=HanXRQChr15g0485821 gn=AKR2 len=340 chr=HanXRQChr15 strand=-1 sp=Helianthus annuus def=Probable aldo-keto reductase 2	-53.7756	30	37.3	340	104	56	9	4	10	15	0.666667	3.64159	1	60
c480	c480.a6	c480.a6.a1	HanXRQChr06g0175841 locus_tag=HanXRQChr06g0175841 gn=HanXRQChr06g0175841 len=341 chr=HanXRQChr06 strand=-1 sp=Helianthus annuus def=Putative aldo/keto reductase/potassium channel subunit beta; NADP-dependent oxidoreductase domain	-105.073	53	37.4	341	95	6	14	2	15	15	1	9	3	40
c480	c480.a6	c480.a6.a2	HanXRQChr06g0175851 locus_tag=HanXRQChr06g0175851 gn=HanXRQChr06g0175851 len=341 chr=HanXRQChr06 strand=-1 sp=Helianthus annuus def=Putative aldo/keto reductase/potassium channel subunit beta; NADP-dependent oxidoreductase domain	-105.073	53	37.4	341	95	6	14	2	15	15	1	9	3	40
c480	c480.a6	c480.a6.a3	HanXRQChr06g0175861 locus_tag=HanXRQChr06g0175861 gn=HanXRQChr06g0175861 len=341 chr=HanXRQChr06 strand=-1 sp=Helianthus annuus def=Putative aldo/keto reductase/potassium channel subunit beta; NADP-dependent oxidoreductase domain	-105.073	53	37.4	341	95	6	14	2	15	15	1	9	3	40
c480	c480.a7	c480.a7.a1	HanXRQChr14g0436331 locus_tag=HanXRQChr14g0436331 gn=HanXRQChr14g0436331 len=341 chr=HanXRQChr14 strand=1 sp=Helianthus annuus def=Putative aldo/keto reductase/potassium channel subunit beta; NADP-dependent oxidoreductase domain	-23.8607	15	37.5	341	93	6	5	2	5	14	0.357143	1.27585	1	82
c480	c480.a8	c480.a8.a1	HanXRQChr14g0437351 locus_tag=HanXRQChr14g0437351 gn=HanXRQChr14g0437351 len=341 chr=HanXRQChr14 strand=-1 sp=Helianthus annuus def=Putative aldo/keto reductase/potassium channel subunit beta; NADP-dependent oxidoreductase domain	-59.7034	40	37.2	341	57	3	10	3	10	16	0.625	3.21697	1	28
c480	c480.a9	c480.a9.a1	HanXRQChr14g0437001 locus_tag=HanXRQChr14g0437001 gn=HanXRQChr14g0437001 len=341 chr=HanXRQChr14 strand=1 sp=Helianthus annuus def=Putative aldo/keto reductase/potassium channel subunit beta; NADP-dependent oxidoreductase domain	-31.4785	19	37.3	341	49	1	6	1	6	15	0.4	1.51189	1	39
c481	c481.a1	c481.a1.a1	HanXRQChr09g0246191 locus_tag=HanXRQChr09g0246191 gn=WIN2 len=290 chr=HanXRQChr09 strand=1 sp=Helianthus annuus def=Probable HOPW1-1-interacting 2	-35.6086	20	30.9	290	341		5		5	15	0.333333	1.15443	1	146
c482	c482.a1	c482.a1.a1	HanXRQChr03g0082611 locus_tag=HanXRQChr03g0082611 gn=GPX1 len=242 chr=HanXRQChr03 strand=-1 sp=Helianthus annuus def=Probable phospholipid hydroperoxide glutathione peroxidase, chloroplastic	-41.6248	32	26.6	242	341		6		6	8	0.75	4.62341	1	155
c483	c483.a1	c483.a1.a1	HanXRQChr13g0395131 locus_tag=HanXRQChr13g0395131 gn=HanXRQChr13g0395131 len=292 chr=HanXRQChr13 strand=1 sp=Helianthus annuus def=Probable RNA-binding (RRM/RBD/RNP motifs) family protein	-36.9729	23	32.3	292	340		5		5	16	0.3125	1.05353	1	152
c484	c484.a1	c484.a1.a1	HanXRQChr13g0417841 locus_tag=HanXRQChr13g0417841 gn=HanXRQChr13g0417841 len=279 chr=HanXRQChr13 strand=-1 sp=Helianthus annuus def=Putative hydrolyase LeuD/HacB/DmdB; Aconitase/isopropylmalate dehydratase	-70.1153	45	30.1	279	315	310	7	6	7	11	0.636364	3.32876	1	132
c484	c484.a2	c484.a2.a1	HanXRQChr03g0088791 locus_tag=HanXRQChr03g0088791 gn=HanXRQChr03g0088791 len=260 chr=HanXRQChr03 strand=1 sp=Helianthus annuus def=Probable aconitase/3-isopropylmalate dehydratase protein	-30.4169	29	27.7	260	30	25	5	4	5	12	0.416667	1.61016	1	22
c485	c485.a1	c485.a1.a1	HanXRQChr01g0013111 locus_tag=HanXRQChr01g0013111 gn=HanXRQChr01g0013111 len=217 chr=HanXRQChr01 strand=1 sp=Helianthus annuus def=Uncharacterized conserved protein	-57.3541	50	25	217	340		8		9	8	1.125	12.3352	1	140
c486	c486.a1	c486.a1.a1	HanXRQChr16g0508901 locus_tag=HanXRQChr16g0508901 gn=HanXRQChr16g0508901 len=458 chr=HanXRQChr16 strand=-1 sp=Helianthus annuus def=Putative granulin; Peptidase C1A; Cysteine peptidase, histidine active site; Cysteine peptidase, asparagine active site	-36.3496	14	50.4	458	338		4		4	14	0.285714	0.930698	1	147
c487	c487.a1	c487.a1.a1	HanXRQChr10g0293191 locus_tag=HanXRQChr10g0293191 gn=XYL2 len=789 chr=HanXRQChr10 strand=1 sp=Helianthus annuus def=Probable beta-xylosidase/alpha-L-arabinofuranosidase 2 EC=3.2.1.55	-62.2265	12	85.4	789	335		8		8	34	0.235294	0.719072	1	136
c488	c488.a1	c488.a1.a1	HanXRQChr02g0054161 locus_tag=HanXRQChr02g0054161 gn=NDF2 len=364 chr=HanXRQChr02 strand=-1 sp=Helianthus annuus def=Probable NDH-dependent cyclic electron flow 1	-55.9569	28	39.8	364	335		8		8	14	0.571429	2.72759	1	139
c489	c489.a1	c489.a1.a1	HanXRQChr13g0416771 locus_tag=HanXRQChr13g0416771 gn=HanXRQChr13g0416771 len=206 chr=HanXRQChr13 strand=-1 sp=Helianthus annuus def=Uncharacterized protein, conserved in plant genome(s), supported by expression data	-46.6806	32	22	206	302	45	5	1	9	5	1.8	62.0957	1	89
c489	c489.a2	c489.a2.a1	HanXRQChr13g0416751 locus_tag=HanXRQChr13g0416751 gn=HanXRQChr13g0416751 len=206 chr=HanXRQChr13 strand=-1 sp=Helianthus annuus def=Uncharacterized protein, conserved in plant genome(s), supported by expression data	-47.4556	32	22.1	206	289	32	5	1	9	5	1.8	62.0957	1	89
c490	c490.a1	c490.a1.a1	HanXRQChr11g0335601 locus_tag=HanXRQChr11g0335601 gn=ST1 len=378 chr=HanXRQChr11 strand=1 sp=Helianthus annuus def=Probable mercaptopyruvate sulfurtransferase 1	-63.4737	31	41.3	378	334		8		8	18	0.444444	1.78256	1	143
c491	c491.a1	c491.a1.a1	HanXRQChr02g0045291 locus_tag=HanXRQChr02g0045291 gn=ALDH12A1 len=565 chr=HanXRQChr02 strand=-1 sp=Helianthus annuus def=Probable aldehyde dehydrogenase 12A1	-75.1873	27	62.5	565	334		12		12	34	0.352941	1.25393	1	135
c492	c492.a1	c492.a1.a1	HanXRQChr10g0297861 locus_tag=HanXRQChr10g0297861 gn=5BPOR len=389 chr=HanXRQChr10 strand=-1 sp=Helianthus annuus def=Probable 3-oxo-Delta(4,5)-steroid 5-beta-reductase	-54.9417	29	43.9	389	332	199	8	6	9	15	0.6	2.98107	1	141
c492	c492.a2	c492.a2.a1	HanXRQChr16g0514941 locus_tag=HanXRQChr16g0514941 gn=IRIS len=389 chr=HanXRQChr16 strand=-1 sp=Helianthus annuus def=Probable iridoid synthase	-18.3152	9	43.7	389	135	2	3	1	3	12	0.25	0.778279	1	116
c493	c493.a1	c493.a1.a1	HanXRQChr03g0076001 locus_tag=HanXRQChr03g0076001 gn=RL7 len=292 chr=HanXRQChr03 strand=1 sp=Helianthus annuus def=Probable 60S ribosomal protein L7	-45.7976	33	33.4	292	329	94	9	2	9	17	0.529412	2.38386	1	130
c493	c493.a2	c493.a2.a1	HanXRQChr10g0305931 locus_tag=HanXRQChr10g0305931 gn=HanXRQChr10g0305931 len=303 chr=HanXRQChr10 strand=1 sp=Helianthus annuus def=Putative ribosomal protein L7, eukaryotic	-43.8922	32	35.1	303	238	3	9	2	9	17	0.529412	2.38386	2	124
c493	c493.a2	c493.a2.a2	HanXRQChr12g0373701 locus_tag=HanXRQChr12g0373701 gn=HanXRQChr12g0373701 len=250 chr=HanXRQChr12 strand=-1 sp=Helianthus annuus def=Probable ribosomal protein L30/L7 family protein	-43.8922	39	28.8	250	238	3	9	2	9	15	0.6	2.98107	2	124
c494	c494.a1	c494.a1.a1	HanXRQChr10g0300081 locus_tag=HanXRQChr10g0300081 gn=HanXRQChr10g0300081 len=677 chr=HanXRQChr10 strand=1 sp=Helianthus annuus def=Probable elongation factor family protein	-132.35	39	74.8	677	330		21		23	28	0.821429	5.6287	1	102
c495	c495.a1	c495.a1.a1	HanXRQChr06g0170491 locus_tag=HanXRQChr06g0170491 gn=HanXRQChr06g0170491 len=165 chr=HanXRQChr06 strand=1 sp=Helianthus annuus def=Putative cyanobacterial aminoacyl-tRNA synthetase, CAAD domain	-40.0083	19	17.7	165	310	181	5	2	5	8	0.625	3.21697	1	142
c495	c495.a2	c495.a2.a1	HanXRQChr04g0120621 locus_tag=HanXRQChr04g0120621 gn=HanXRQChr04g0120621 len=201 chr=HanXRQChr04 strand=-1 sp=Helianthus annuus def=Uncharacterized conserved protein	-23.319	18	21.8	201	149	20	5	2	5	9	0.555556	2.59381	1	116
c496	c496.a1	c496.a1.a1	HanXRQChr08g0223071 locus_tag=HanXRQChr08g0223071 gn=MSRA len=300 chr=HanXRQChr08 strand=1 sp=Helianthus annuus def=Probable peptide methionine sulfoxide reductase	-56.1227	29	33.5	300	193	185	8	6	10	11	0.909091	7.11131	1	104
c496	c496.a2	c496.a2.a1	HanXRQChr16g0497591 locus_tag=HanXRQChr16g0497591 gn=MSRA len=188 chr=HanXRQChr16 strand=-1 sp=Helianthus annuus def=Probable peptide methionine sulfoxide reductase	-33.5625	28	20.9	188	143	135	5	3	5	6	0.833333	5.81292	1	91
c497	c497.a1	c497.a1.a1	HanXRQChr13g0398911 locus_tag=HanXRQChr13g0398911 gn=HanXRQChr13g0398911 len=200 chr=HanXRQChr13 strand=-1 sp=Helianthus annuus def=Putative ribosomal protein S17e	-60.1876	43	22.6	200	292	128	8	2	11	8	1.375	22.7137	1	120
c497	c497.a2	c497.a2.a1	HanXRQChr14g0454001 locus_tag=HanXRQChr14g0454001 gn=HanXRQChr14g0454001 len=143 chr=HanXRQChr14 strand=1 sp=Helianthus annuus def=Probable ribosomal S17 family protein	-57.7185	60	16.1	143	199	35	8	2	9	6	1.5	30.6228	1	97
c497	c497.a3	c497.a3.a1	HanXRQChr01g0025221 locus_tag=HanXRQChr01g0025221 gn=HanXRQChr01g0025221 len=152 chr=HanXRQChr01 strand=-1 sp=Helianthus annuus def=Putative ribosomal protein S17e	-25.9873	28	17	152	110	1	5	1	6	8	0.75	4.62341	1	74
c498	c498.a1	c498.a1.a1	HanXRQChr07g0201901 locus_tag=HanXRQChr07g0201901 gn=HanXRQChr07g0201901 len=454 chr=HanXRQChr07 strand=1 sp=Helianthus annuus def=Uncharacterized conserved protein	-91.1846	40	50.7	454	327		14		16	21	0.761905	4.77969	1	132
c499	c499.a1	c499.a1.a1	HanXRQChr07g0190981 locus_tag=HanXRQChr07g0190981 gn=ATBCAT-5 len=413 chr=HanXRQChr07 strand=1 sp=Helianthus annuus def=Probable branched-chain amino acid aminotransferase 5 / branched-chain amino acid transaminase 5 (BC	-48.1424	24	44.3	413	327		6		8	18	0.444444	1.78256	1	137
c500	c500.a1	c500.a1.a1	HanXRQChr14g0460221 locus_tag=HanXRQChr14g0460221 gn=DCUP len=387 chr=HanXRQChr14 strand=-1 sp=Helianthus annuus def=Probable uroporphyrinogen decarboxylase, chloroplastic	-70.6178	39	42.6	387	327		10		13	14	0.928571	7.48343	1	139
c501	c501.a1	c501.a1.a1	HanXRQChr15g0477171 locus_tag=HanXRQChr15g0477171 gn=HanXRQChr15g0477171 len=441 chr=HanXRQChr15 strand=1 sp=Helianthus annuus def=Putative UV excision repair protein Rad23; UBA-like; Ubiquitin-related domain	-35.987	13	46.5	441	304	241	5	4	7	14	0.5	2.16228	1	142
c501	c501.a2	c501.a2.a1	HanXRQChr17g0567641 locus_tag=HanXRQChr17g0567641 gn=HanXRQChr17g0567641 len=379 chr=HanXRQChr17 strand=-1 sp=Helianthus annuus def=Putative UV excision repair protein Rad23; UBA-like; Ubiquilin; Ubiquitin-related domain	-18.5406	9	40	379	83	20	3	2	4	14	0.285714	0.930698	1	70
c502	c502.a1	c502.a1.a1	HanXRQChr13g0393191 locus_tag=HanXRQChr13g0393191 gn=HanXRQChr13g0393191 len=422 chr=HanXRQChr13 strand=-1 sp=Helianthus annuus def=Putative heat shock chaperonin-binding; Tetratricopeptide-like helical domain	-46.9685	15	44.9	422	324		5		5	8	0.625	3.21697	1	144
c503	c503.a1	c503.a1.a1	HanXRQChr16g0529741 locus_tag=HanXRQChr16g0529741 gn=HanXRQChr16g0529741 len=153 chr=HanXRQChr16 strand=1 sp=Helianthus annuus def=Putative bet v I/Major latex protein; START-like domain	-54.1053	67	17.2	153	324		8		10	11	0.909091	7.11131	1	84
c504	c504.a1	c504.a1.a1	HanXRQChr15g0470901 locus_tag=HanXRQChr15g0470901 gn=HanXRQChr15g0470901 len=317 chr=HanXRQChr15 strand=-1 sp=Helianthus annuus def=Putative annexin	-48.1953	29	36	317	324		7		7	16	0.4375	1.73842	1	147
c505	c505.a1	c505.a1.a1	HanXRQChr10g0304171 locus_tag=HanXRQChr10g0304171 gn=TPP2 len=1360 chr=HanXRQChr10 strand=-1 sp=Helianthus annuus def=Probable tripeptidyl peptidase ii	-114.456	21	149.1	1360	322		22		22	61	0.360656	1.29433	1	152
c506	c506.a1	c506.a1.a1	HanXRQChr11g0338131 locus_tag=HanXRQChr11g0338131 gn=HanXRQChr11g0338131 len=160 chr=HanXRQChr11 strand=1 sp=Helianthus annuus def=Putative heavy metal-associated domain, HMA	-26.7402	25	17.1	160	321		3		4	8	0.5	2.16228	1	154
c507	c507.a1	c507.a1.a1	HanXRQChr12g0372411 locus_tag=HanXRQChr12g0372411 gn=PSB5 len=301 chr=HanXRQChr12 strand=-1 sp=Helianthus annuus def=Probable proteasome subunit beta type-5	-54.6878	32	32.5	301	320		8		9	13	0.692308	3.92388	1	143
c508	c508.a1	c508.a1.a1	HanXRQChr04g0105241 locus_tag=HanXRQChr04g0105241 gn=ENH1 len=266 chr=HanXRQChr04 strand=1 sp=Helianthus annuus def=Probable rubredoxin family protein	-33.7048	27	27.9	266	320		3		6	11	0.545455	2.51119	1	155
c509	c509.a1	c509.a1.a1	HanXRQChr03g0061451 locus_tag=HanXRQChr03g0061451 gn=HanXRQChr03g0061451 len=352 chr=HanXRQChr03 strand=-1 sp=Helianthus annuus def=Putative glyoxalase I; Glyoxalase/Bleomycin resistance protein/Dihydroxybiphenyl dioxygenase	-51.8406	35	39	352	293	253	11	8	13	18	0.722222	4.275	1	146
c509	c509.a2	c509.a2.a1	HanXRQChr12g0380021 locus_tag=HanXRQChr12g0380021 gn=HanXRQChr12g0380021 len=336 chr=HanXRQChr12 strand=-1 sp=Helianthus annuus def=Putative glyoxalase I; Glyoxalase/Bleomycin resistance protein/Dihydroxybiphenyl dioxygenase	-33.7053	25	37.3	336	65	25	7	4	8	15	0.533333	2.41455	1	61
c510	c510.a1	c510.a1.a1	HanXRQChr05g0158931 locus_tag=HanXRQChr05g0158931 gn=HanXRQChr05g0158931 len=226 chr=HanXRQChr05 strand=1 sp=Helianthus annuus def=Putative proteinase inhibitor I3, Kunitz legume	-43.2296	48	24.3	226	316		6		7	5	1.4	24.1189	1	153
c511	c511.a1	c511.a1.a1	HanXRQChr05g0149801 locus_tag=HanXRQChr05g0149801 gn=PSB3 len=204 chr=HanXRQChr05 strand=-1 sp=Helianthus annuus def=Probable proteasome subunit beta type-3	-40.3868	32	22.7	204	316		4		6	9	0.666667	3.64159	3	154
c511	c511.a1	c511.a1.a2	HanXRQChr09g0241421 locus_tag=HanXRQChr09g0241421 gn=HanXRQChr09g0241421 len=204 chr=HanXRQChr09 strand=1 sp=Helianthus annuus def=Putative proteasome, subunit alpha/beta; Nucleophile aminohydrolases, N-terminal	-40.3868	32	22.7	204	316		4		6	9	0.666667	3.64159	3	154
c511	c511.a1	c511.a1.a3	HanXRQChr11g0353161 locus_tag=HanXRQChr11g0353161 gn=HanXRQChr11g0353161 len=204 chr=HanXRQChr11 strand=-1 sp=Helianthus annuus def=Putative proteasome, subunit alpha/beta; Nucleophile aminohydrolases, N-terminal	-40.3868	32	22.7	204	316		4		6	9	0.666667	3.64159	3	154
c512	c512.a1	c512.a1.a1	HanXRQChr01g0017591 locus_tag=HanXRQChr01g0017591 gn=HanXRQChr01g0017591 len=314 chr=HanXRQChr01 strand=-1 sp=Helianthus annuus def=Probable late embryogenesis abundant protein, group 2	-42.556	29	34.7	314	315		7		8	13	0.615385	3.12463	1	130
c513	c513.a1	c513.a1.a1	HanXRQChr13g0396471 locus_tag=HanXRQChr13g0396471 gn=NTRC len=543 chr=HanXRQChr13 strand=-1 sp=Helianthus annuus def=Probable thioredoxin reductase NTRC	-86.065	23	59.2	543	313		7		9	20	0.45	1.81838	1	140
c514	c514.a1	c514.a1.a1	HanXRQChr04g0102641 locus_tag=HanXRQChr04g0102641 gn=HanXRQChr04g0102641 len=276 chr=HanXRQChr04 strand=1 sp=Helianthus annuus def=Putative nitrite reductase [NAD(P)H] small subunit, NirD; Chlorophyll a/b binding protein domain	-56.0444	30	30	276	312		7		7	14	0.5	2.16228	1	150
c515	c515.a1	c515.a1.a1	HanXRQChr17g0541921 locus_tag=HanXRQChr17g0541921 gn=RPN1A len=896 chr=HanXRQChr17 strand=-1 sp=Helianthus annuus def=Probable 26S proteasome regulatory subunit S2 1A	-66.1257	17	98.3	896	312		10		10	44	0.227273	0.687612	1	145
c516	c516.a1	c516.a1.a1	HanXRQChr09g0257641 locus_tag=HanXRQChr09g0257641 gn=HanXRQChr09g0257641 len=165 chr=HanXRQChr09 strand=1 sp=Helianthus annuus def=Putative glyoxalase/Bleomycin resistance protein/Dihydroxybiphenyl dioxygenase	-68.5741	69	17.1	165	203	199	8	7	9	10	0.9	6.94328	1	78
c516	c516.a2	c516.a2.a1	HanXRQChr16g0507911 locus_tag=HanXRQChr16g0507911 gn=HanXRQChr16g0507911 len=170 chr=HanXRQChr16 strand=-1 sp=Helianthus annuus def=Probable lactoylglutathione lyase / glyoxalase I family protein	-54.8729	57	17.4	170	94	51	6	5	6	9	0.666667	3.64159	1	58
c516	c516.a3	c516.a3.a1	HanXRQChr08g0231431 locus_tag=HanXRQChr08g0231431 gn=HanXRQChr08g0231431 len=164 chr=HanXRQChr08 strand=1 sp=Helianthus annuus def=Putative glyoxalase/Bleomycin resistance protein/Dihydroxybiphenyl dioxygenase	-22.7306	27	16.8	164	61	14	3	1	3	9	0.333333	1.15443	1	48
c517	c517.a1	c517.a1.a1	HanXRQChr10g0311011 locus_tag=HanXRQChr10g0311011 gn=ATAILP1 len=237 chr=HanXRQChr10 strand=-1 sp=Helianthus annuus def=Probable aluminium induced protein with YGL and LRDR motifs	-43.0149	34	25.4	237	309		5		9	9	1	9	2	148
c517	c517.a1	c517.a1.a2	HanXRQChr12g0359331 locus_tag=HanXRQChr12g0359331 gn=HanXRQChr12g0359331 len=236 chr=HanXRQChr12 strand=-1 sp=Helianthus annuus def=Putative nucleophile aminohydrolases, N-terminal	-43.0149	34	25.4	236	309		5		9	9	1	9	2	148
c518	c518.a1	c518.a1.a1	HanXRQChr15g0480911 locus_tag=HanXRQChr15g0480911 gn=HanXRQChr15g0480911 len=480 chr=HanXRQChr15 strand=1 sp=Helianthus annuus def=Probable class II aaRS and biotin synthetases superfamily protein	-87.0298	41	54.6	480	306		13		16	29	0.551724	2.56225	1	136
c519	c519.a1	c519.a1.a1	HanXRQChr01g0006791 locus_tag=HanXRQChr01g0006791 gn=HanXRQChr01g0006791 len=152 chr=HanXRQChr01 strand=1 sp=Helianthus annuus def=Uncharacterized protein, supported by expression data	-65.5768	32	16.3	152	252	199	6	5	8	7	1.14286	12.895	1	105
c519	c519.a2	c519.a2.a1	HanXRQChr01g0006781 locus_tag=HanXRQChr01g0006781 gn=HanXRQChr01g0006781 len=152 chr=HanXRQChr01 strand=1 sp=Helianthus annuus def=Uncharacterized protein, supported by expression data	-47.6205	54	16.3	152	106	53	5	4	6	5	1.2	14.8489	1	68
c520	c520.a1	c520.a1.a1	HanXRQChr02g0036541 locus_tag=HanXRQChr02g0036541 gn=RS21 len=81 chr=HanXRQChr02 strand=1 sp=Helianthus annuus def=Probable 40S ribosomal protein S21	-32.0708	36	9.1	81	305		3		4	2	2	99	2	155
c520	c520.a1	c520.a1.a2	HanXRQChr06g0182621 locus_tag=HanXRQChr06g0182621 gn=HanXRQChr06g0182621 len=81 chr=HanXRQChr06 strand=1 sp=Helianthus annuus def=Probable ribosomal protein S21e	-32.0708	36	9	81	305		3		4	2	2	99	2	155
c521	c521.a1	c521.a1.a1	HanXRQChr06g0173271 locus_tag=HanXRQChr06g0173271 gn=CLPP4 len=292 chr=HanXRQChr06 strand=1 sp=Helianthus annuus def=Probable CLP protease P4	-56.2071	27	31.9	292	305		6		7	13	0.538462	2.45511	2	150
c521	c521.a1	c521.a1.a2	HanXRQChr17g0536571 locus_tag=HanXRQChr17g0536571 gn=HanXRQChr17g0536571 len=291 chr=HanXRQChr17 strand=-1 sp=Helianthus annuus def=Putative clpP, Ser active site; Clp protease proteolytic subunit /Translocation-enhancing protein TepA; ClpP/crotonase-like domain	-56.2071	28	31.8	291	305		6		7	14	0.5	2.16228	2	150
c522	c522.a1	c522.a1.a1	HanXRQChr03g0060471 locus_tag=HanXRQChr03g0060471 gn=HanXRQChr03g0060471 len=241 chr=HanXRQChr03 strand=1 sp=Helianthus annuus def=Putative ribosomal protein L13; Ribosomal protein L13, conserved site; Ribosomal protein L13 domain	-55.7406	32	27.4	241	303	226	7	4	7	13	0.538462	2.45511	2	151
c522	c522.a1	c522.a1.a2	HanXRQChr14g0429531 locus_tag=HanXRQChr14g0429531 gn=emb1473 len=231 chr=HanXRQChr14 strand=1 sp=Helianthus annuus def=Probable ribosomal protein L13 family protein	-55.7406	33	26.3	231	303	226	7	4	7	14	0.5	2.16228	2	151
c522	c522.a2	c522.a2.a1	HanXRQChr13g0389701 locus_tag=HanXRQChr13g0389701 gn=HanXRQChr13g0389701 len=216 chr=HanXRQChr13 strand=-1 sp=Helianthus annuus def=Putative ribosomal protein L13; Ribosomal protein L13, conserved site; Ribosomal protein L13 domain	-17.8765	16	24.5	216	78	1	4	1	4	12	0.333333	1.15443	1	58
c523	c523.a1	c523.a1.a1	HanXRQChr05g0135531 locus_tag=HanXRQChr05g0135531 gn=HanXRQChr05g0135531 len=164 chr=HanXRQChr05 strand=-1 sp=Helianthus annuus def=Uncharacterized protein, conserved in plant genome(s), supported by expression data	-49.1732	53	18.3	164	304		5		5	5	1	9	1	138
c524	c524.a1	c524.a1.a1	HanXRQChr03g0065301 locus_tag=HanXRQChr03g0065301 gn=HanXRQChr03g0065301 len=235 chr=HanXRQChr03 strand=-1 sp=Helianthus annuus def=Probable domain of unknown function (DUF26)	-46.035	29	26.1	235	304		5		7	8	0.875	6.49894	1	155
c525	c525.a1	c525.a1.a1	HanXRQChr01g0014971 locus_tag=HanXRQChr01g0014971 gn=PSB28 len=182 chr=HanXRQChr01 strand=-1 sp=Helianthus annuus def=Probable photosystem II reaction center PSB28 protein, chloroplastic	-27.2894	26	20.3	182	304		5		5	7	0.714286	4.17947	1	145
c526	c526.a1	c526.a1.a1	HanXRQChr04g0094541 locus_tag=HanXRQChr04g0094541 gn=PSA6 len=246 chr=HanXRQChr04 strand=1 sp=Helianthus annuus def=Probable proteasome subunit alpha type-6	-40.6105	32	27.2	246	304		7		7	13	0.538462	2.45511	1	147
c527	c527.a1	c527.a1.a1	HanXRQChr02g0045151 locus_tag=HanXRQChr02g0045151 gn=NDHM len=209 chr=HanXRQChr02 strand=1 sp=Helianthus annuus def=Probable NAD(P)H-quinone oxidoreductase subunit M, chloroplastic	-37.6465	35	23.9	209	302		5		5	9	0.555556	2.59381	1	149
c528	c528.a1	c528.a1.a1	HanXRQChr11g0320301 locus_tag=HanXRQChr11g0320301 gn=HanXRQChr11g0320301 len=164 chr=HanXRQChr11 strand=-1 sp=Helianthus annuus def=Putative thioredoxin; Thioredoxin-like fold	-28.5054	30	17.9	164	302		4		5	7	0.714286	4.17947	1	145
c529	c529.a1	c529.a1.a1	HanXRQChr04g0128141 locus_tag=HanXRQChr04g0128141 gn=RS16 len=145 chr=HanXRQChr04 strand=-1 sp=Helianthus annuus def=Probable 40S ribosomal protein S16	-37.3159	35	16.3	145	302		5		6	8	0.75	4.62341	2	143
c529	c529.a1	c529.a1.a2	HanXRQChr05g0163131 locus_tag=HanXRQChr05g0163131 gn=RS16 len=145 chr=HanXRQChr05 strand=-1 sp=Helianthus annuus def=Probable 40S ribosomal protein S16	-37.3159	35	16.3	145	302		5		6	8	0.75	4.62341	2	143
c530	c530.a1	c530.a1.a1	HanXRQChr08g0227121 locus_tag=HanXRQChr08g0227121 gn=HanXRQChr08g0227121 len=190 chr=HanXRQChr08 strand=1 sp=Helianthus annuus def=Putative mss4-like; Peptide methionine sulfoxide reductase	-38.3542	34	20.6	190	298	187	5	4	5	11	0.454545	1.84804	1	154
c530	c530.a2	c530.a2.a1	HanXRQChr07g0194531 locus_tag=HanXRQChr07g0194531 gn=HanXRQChr07g0194531 len=135 chr=HanXRQChr07 strand=1 sp=Helianthus annuus def=Putative mss4-like; Peptide methionine sulfoxide reductase	-9.54061	13	14.4	135	114	3	2	1	2	4	0.5	2.16228	1	113
c531	c531.a1	c531.a1.a1	HanXRQChr12g0366161 locus_tag=HanXRQChr12g0366161 gn=HanXRQChr12g0366161 len=287 chr=HanXRQChr12 strand=-1 sp=Helianthus annuus def=Probable ribose 5-phosphate isomerase, type A protein	-57.5054	27	30.8	287	301		6		9	14	0.642857	3.39397	1	153
c532	c532.a1	c532.a1.a1	HanXRQChr15g0494531 locus_tag=HanXRQChr15g0494531 gn=ATPHOS34 len=255 chr=HanXRQChr15 strand=1 sp=Helianthus annuus def=Probable adenine nucleotide alpha hydrolases-like superfamily protein	-45.6584	37	27.8	255	299	162	7	5	7	13	0.538462	2.45511	1	149
c532	c532.a2	c532.a2.a1	HanXRQChr15g0482641 locus_tag=HanXRQChr15g0482641 gn=HanXRQChr15g0482641 len=234 chr=HanXRQChr15 strand=-1 sp=Helianthus annuus def=Probable adenine nucleotide alpha hydrolases-like superfamily protein	-18.6405	18	25.3	234	138	1	3	1	3	10	0.3	0.995262	1	136
c533	c533.a1	c533.a1.a1	HanXRQChr08g0225151 locus_tag=HanXRQChr08g0225151 gn=HanXRQChr08g0225151 len=242 chr=HanXRQChr08 strand=-1 sp=Helianthus annuus def=Probable tetratricopeptide repeat (TPR)-like superfamily protein	-33.634	23	25.8	242	300		5		5	13	0.384615	1.42446	1	143
c534	c534.a1	c534.a1.a1	HanXRQChr07g0206791 locus_tag=HanXRQChr07g0206791 gn=HanXRQChr07g0206791 len=360 chr=HanXRQChr07 strand=1 sp=Helianthus annuus def=Probable groES-like zinc-binding alcohol dehydrogenase family protein	-87.8676	46	38.6	360	300		12		14	15	0.933333	7.57696	1	108
c535	c535.a1	c535.a1.a1	HanXRQChr11g0345321 locus_tag=HanXRQChr11g0345321 gn=HanXRQChr11g0345321 len=233 chr=HanXRQChr11 strand=-1 sp=Helianthus annuus def=Probable elongation factor P (EF-P) family protein	-26.4562	30	26	233	275	199	7	5	7	14	0.5	2.16228	1	135
c535	c535.a2	c535.a2.a1	HanXRQChr01g0000121 locus_tag=HanXRQChr01g0000121 gn=HanXRQChr01g0000121 len=224 chr=HanXRQChr01 strand=-1 sp=Helianthus annuus def=Putative translation elongation factor P/YeiP	-17.1206	24	25	224	100	24	5	3	6	15	0.4	1.51189	1	86
c536	c536.a1	c536.a1.a1	HanXRQChr01g0001721 locus_tag=HanXRQChr01g0001721 gn=HanXRQChr01g0001721 len=396 chr=HanXRQChr01 strand=1 sp=Helianthus annuus def=Putative S-crystallin; Glutathione S-transferase (GST)	-66.2223	29	44.6	396	240	44	8	5	11	22	0.5	2.16228	1	144
c536	c536.a2	c536.a2.a1	HanXRQChr01g0001731 locus_tag=HanXRQChr01g0001731 gn=HanXRQChr01g0001731 len=706 chr=HanXRQChr01 strand=1 sp=Helianthus annuus def=Putative S-crystallin; Transcriptional regulator Ure2	-65.355	17	79.5	706	233	42	10	5	11	34	0.323529	1.10634	1	143
c536	c536.a3	c536.a3.a1	HanXRQChr01g0001711 locus_tag=HanXRQChr01g0001711 gn=ATGSTF6 len=210 chr=HanXRQChr01 strand=1 sp=Helianthus annuus def=Probable glutathione S-transferase 6	-20.7145	27	23.7	210	36	1	4	1	4	11	0.363636	1.31013	1	31
c537	c537.a1	c537.a1.a1	HanXRQChr03g0076171 locus_tag=HanXRQChr03g0076171 gn=HanXRQChr03g0076171 len=259 chr=HanXRQChr03 strand=1 sp=Helianthus annuus def=Putative ribosomal protein L2	-38.158	27	28	259	298		5		6	7	0.857143	6.19686	3	114
c537	c537.a1	c537.a1.a2	HanXRQChr05g0159291 locus_tag=HanXRQChr05g0159291 gn=HanXRQChr05g0159291 len=259 chr=HanXRQChr05 strand=-1 sp=Helianthus annuus def=Putative ribosomal protein L2	-38.158	27	28	259	298		5		6	7	0.857143	6.19686	3	114
c537	c537.a1	c537.a1.a3	HanXRQChr13g0407551 locus_tag=HanXRQChr13g0407551 gn=HanXRQChr13g0407551 len=259 chr=HanXRQChr13 strand=1 sp=Helianthus annuus def=Putative ribosomal protein L2	-38.158	27	28	259	298		5		6	7	0.857143	6.19686	3	114
c538	c538.a1	c538.a1.a1	HanXRQChr11g0324951 locus_tag=HanXRQChr11g0324951 gn=AOC2 len=248 chr=HanXRQChr11 strand=1 sp=Helianthus annuus def=Probable allene oxide cyclase 2	-17.852	14	26.4	248	298		3		3	10	0.3	0.995262	2	147
c538	c538.a1	c538.a1.a2	HanXRQChr14g0438661 locus_tag=HanXRQChr14g0438661 gn=AOC3 len=250 chr=HanXRQChr14 strand=1 sp=Helianthus annuus def=Probable allene oxide cyclase 3	-17.852	14	26.7	250	298		3		3	12	0.25	0.778279	2	147
c539	c539.a1	c539.a1.a1	HanXRQChr16g0502051 locus_tag=HanXRQChr16g0502051 gn=HanXRQChr16g0502051 len=436 chr=HanXRQChr16 strand=-1 sp=Helianthus annuus def=Putative cyclophilin-type peptidyl-prolyl cis-trans isomerase domain; Cyclophilin-type peptidyl-prolyl cis-trans isomerase; Cyclophilin-like domain	-67.7133	30	47.1	436	296		10		10	16	0.625	3.21697	1	142
c540	c540.a1	c540.a1.a1	HanXRQChr05g0145711 locus_tag=HanXRQChr05g0145711 gn=HanXRQChr05g0145711 len=218 chr=HanXRQChr05 strand=1 sp=Helianthus annuus def=Putative S-crystallin; Glutathione S-transferase (GST)	-40.2435	32	24.6	218	296		5		5	8	0.625	3.21697	1	147
c541	c541.a1	c541.a1.a1	HanXRQChr03g0063181 locus_tag=HanXRQChr03g0063181 gn=HanXRQChr03g0063181 len=1039 chr=HanXRQChr03 strand=1 sp=Helianthus annuus def=Putative sucrose phosphate synthase, plant; Sucrose-phosphate synthase, glycosyltransferase domain	-44.7858	13	116.4	1039	240	223	9	7	11	36	0.305556	1.02095	1	127
c541	c541.a2	c541.a2.a1	HanXRQChr05g0150491 locus_tag=HanXRQChr05g0150491 gn=ATSPS4F len=1018 chr=HanXRQChr05 strand=1 sp=Helianthus annuus def=Probable sucrose-phosphate synthase family protein	-36.2347	7	115.6	1018	71	54	7	5	7	52	0.134615	0.363375	1	44
c542	c542.a1	c542.a1.a1	HanXRQChr10g0285091 locus_tag=HanXRQChr10g0285091 gn=HanXRQChr10g0285091 len=290 chr=HanXRQChr10 strand=1 sp=Helianthus annuus def=Putative clpP, Ser active site; Clp protease proteolytic subunit /Translocation-enhancing protein TepA; ClpP/crotonase-like domain	-43.5356	20	31.6	290	294		5		8	13	0.615385	3.12463	2	155
c542	c542.a1	c542.a1.a2	HanXRQChr15g0465051 locus_tag=HanXRQChr15g0465051 gn=HanXRQChr15g0465051 len=323 chr=HanXRQChr15 strand=-1 sp=Helianthus annuus def=Putative clpP, Ser active site; Clp protease proteolytic subunit /Translocation-enhancing protein TepA; ClpP/crotonase-like domain	-43.5356	18	35.7	323	294		5		8	15	0.533333	2.41455	2	155
c543	c543.a1	c543.a1.a1	HanXRQChr10g0319951 locus_tag=HanXRQChr10g0319951 gn=ALDH6B2 len=534 chr=HanXRQChr10 strand=-1 sp=Helianthus annuus def=Probable aldehyde dehydrogenase 6B2	-43.4021	22	57.2	534	293		8		8	17	0.470588	1.95521	1	152
c544	c544.a1	c544.a1.a1	HanXRQChr02g0054321 locus_tag=HanXRQChr02g0054321 gn=APY2 len=458 chr=HanXRQChr02 strand=-1 sp=Helianthus annuus def=Probable apyrase 2	-51.1859	21	50	458	293		8		8	13	0.615385	3.12463	1	117
c545	c545.a1	c545.a1.a1	HanXRQChr11g0329391 locus_tag=HanXRQChr11g0329391 gn=EMB1276 len=459 chr=HanXRQChr11 strand=1 sp=Helianthus annuus def=Probable acetoacetyl-CoA thiolase 2	-68.9165	39	47.7	459	259	238	11	10	12	15	0.8	5.30957	1	119
c545	c545.a2	c545.a2.a1	HanXRQChr15g0470221 locus_tag=HanXRQChr15g0470221 gn=HanXRQChr15g0470221 len=408 chr=HanXRQChr15 strand=-1 sp=Helianthus annuus def=Probable thiolase family protein	-27.0629	20	42.1	408	55	34	6	5	6	10	0.6	2.98107	1	44
c546	c546.a1	c546.a1.a1	HanXRQChr06g0164901 locus_tag=HanXRQChr06g0164901 gn=HanXRQChr06g0164901 len=236 chr=HanXRQChr06 strand=-1 sp=Helianthus annuus def=Probable double Clp-N motif protein	-27.8412	32	26	236	172	171	5	4	6	9	0.666667	3.64159	1	111
c546	c546.a2	c546.a2.a1	HanXRQChr07g0206291 locus_tag=HanXRQChr07g0206291 gn=HanXRQChr07g0206291 len=234 chr=HanXRQChr07 strand=1 sp=Helianthus annuus def=Putative clp, N-terminal	-30.3963	38	25.4	234	109	108	6	5	6	12	0.5	2.16228	1	94
c546	c546.a3	c546.a3.a1	HanXRQChr14g0461771 locus_tag=HanXRQChr14g0461771 gn=HanXRQChr14g0461771 len=236 chr=HanXRQChr14 strand=-1 sp=Helianthus annuus def=Putative clp, N-terminal	-7.85387	13	25.4	236	14	13	2	1	2	12	0.166667	0.467799	1	14
c547	c547.a1	c547.a1.a1	HanXRQChr01g0010391 locus_tag=HanXRQChr01g0010391 gn=HanXRQChr01g0010391 len=329 chr=HanXRQChr01 strand=-1 sp=Helianthus annuus def=Probable thioredoxin family protein	-46.5388	29	36.1	329	292		7		7	12	0.583333	2.83119	1	149
c548	c548.a1	c548.a1.a1	HanXRQChr06g0175431 locus_tag=HanXRQChr06g0175431 gn=HanXRQChr06g0175431 len=86 chr=HanXRQChr06 strand=1 sp=Helianthus annuus def=Putative ribosomal protein S27e; Zinc-binding ribosomal protein	-25.3826	43	9.5	86	292		3		4	3	1.33333	20.5443	4	155
c548	c548.a1	c548.a1.a2	HanXRQChr08g0210461 locus_tag=HanXRQChr08g0210461 gn=ARS27A len=86 chr=HanXRQChr08 strand=1 sp=Helianthus annuus def=Probable ribosomal protein S27	-25.3826	43	9.5	86	292		3		4	3	1.33333	20.5443	4	155
c548	c548.a1	c548.a1.a3	HanXRQChr12g0362521 locus_tag=HanXRQChr12g0362521 gn=HanXRQChr12g0362521 len=86 chr=HanXRQChr12 strand=1 sp=Helianthus annuus def=Putative ribosomal protein S27e; Zinc-binding ribosomal protein	-25.3826	43	9.5	86	292		3		4	3	1.33333	20.5443	4	155
c548	c548.a1	c548.a1.a4	HanXRQChr17g0540551 locus_tag=HanXRQChr17g0540551 gn=HanXRQChr17g0540551 len=86 chr=HanXRQChr17 strand=1 sp=Helianthus annuus def=Putative ribosomal protein S27e; Zinc-binding ribosomal protein	-25.3826	43	9.5	86	292		3		4	3	1.33333	20.5443	4	155
c549	c549.a1	c549.a1.a1	HanXRQChr01g0010431 locus_tag=HanXRQChr01g0010431 gn=TOC75-III len=802 chr=HanXRQChr01 strand=1 sp=Helianthus annuus def=Probable translocon at the outer envelope membrane of chloroplasts 75-III	-98.6489	25	87	802	286	18	15	1	16	35	0.457143	1.86512	1	135
c549	c549.a2	c549.a2.a1	HanXRQChr04g0109241 locus_tag=HanXRQChr04g0109241 gn=TOC75 len=802 chr=HanXRQChr04 strand=1 sp=Helianthus annuus def=Probable protein TOC75, chloroplastic	-103.69	26	87	802	273	5	16	2	17	34	0.5	2.16228	1	136
c550	c550.a1	c550.a1.a1	HanXRQChr03g0085961 locus_tag=HanXRQChr03g0085961 gn=MDAR6 len=491 chr=HanXRQChr03 strand=1 sp=Helianthus annuus def=Probable monodehydroascorbate reductase 6	-73.2528	29	52.9	491	291		10		10	27	0.37037	1.34623	1	139
c551	c551.a1	c551.a1.a1	HanXRQChr16g0530621 locus_tag=HanXRQChr16g0530621 gn=HanXRQChr16g0530621 len=307 chr=HanXRQChr16 strand=1 sp=Helianthus annuus def=Probable galactose mutarotase-like superfamily protein	-58.9462	41	33.5	307	287		7		9	10	0.9	6.94328	1	141
c552	c552.a1	c552.a1.a1	HanXRQChr16g0528421 locus_tag=HanXRQChr16g0528421 gn=DET3 len=374 chr=HanXRQChr16 strand=-1 sp=Helianthus annuus def=Probable vacuolar ATP synthase subunit C (VATC) / V-ATPase C subunit / vacuolar proton pump C subunit	-54.6707	30	42.4	374	287		10		12	21	0.571429	2.72759	1	139
c553	c553.a1	c553.a1.a1	HanXRQChr08g0207321 locus_tag=HanXRQChr08g0207321 gn=HanXRQChr08g0207321 len=237 chr=HanXRQChr08 strand=-1 sp=Helianthus annuus def=Uncharacterized conserved protein	-45.809	25	26.4	237	286		5		6	10	0.6	2.98107	1	153
c554	c554.a1	c554.a1.a1	HanXRQChr05g0142571 locus_tag=HanXRQChr05g0142571 gn=HanXRQChr05g0142571 len=204 chr=HanXRQChr05 strand=-1 sp=Helianthus annuus def=Putative ribosomal protein L15e; Ribosomal protein L15e core domain	-37.5402	32	24.1	204	286		5		6	6	1	9	6	115
c554	c554.a1	c554.a1.a2	HanXRQChr07g0205751 locus_tag=HanXRQChr07g0205751 gn=HanXRQChr07g0205751 len=204 chr=HanXRQChr07 strand=-1 sp=Helianthus annuus def=Putative ribosomal protein L15e	-37.5402	32	24.1	204	286		5		6	6	1	9	6	115
c554	c554.a1	c554.a1.a3	HanXRQChr08g0222751 locus_tag=HanXRQChr08g0222751 gn=HanXRQChr08g0222751 len=204 chr=HanXRQChr08 strand=1 sp=Helianthus annuus def=Putative ribosomal protein L15e	-37.5402	32	24.1	204	286		5		6	6	1	9	6	115
c554	c554.a1	c554.a1.a4	HanXRQChr14g0461301 locus_tag=HanXRQChr14g0461301 gn=HanXRQChr14g0461301 len=204 chr=HanXRQChr14 strand=1 sp=Helianthus annuus def=Putative ribosomal protein L15e; Ribosomal protein L15e core domain	-37.5402	32	24.1	204	286		5		6	6	1	9	6	115
c554	c554.a1	c554.a1.a5	HanXRQChr15g0485961 locus_tag=HanXRQChr15g0485961 gn=HanXRQChr15g0485961 len=204 chr=HanXRQChr15 strand=1 sp=Helianthus annuus def=Putative ribosomal protein L15e; Ribosomal protein L15e core domain	-37.5402	32	24.1	204	286		5		6	6	1	9	6	115
c554	c554.a1	c554.a1.a6	HanXRQChr16g0512831 locus_tag=HanXRQChr16g0512831 gn=RL15 len=204 chr=HanXRQChr16 strand=-1 sp=Helianthus annuus def=Probable 60S ribosomal protein L15	-37.5402	32	24.1	204	286		5		6	6	1	9	6	115
c555	c555.a1	c555.a1.a1	HanXRQChr01g0009541 locus_tag=HanXRQChr01g0009541 gn=PSA3 len=249 chr=HanXRQChr01 strand=-1 sp=Helianthus annuus def=Probable proteasome subunit alpha type-3	-53.5068	40	27.1	249	285		8		10	17	0.588235	2.87468	2	135
c555	c555.a1	c555.a1.a2	HanXRQChr13g0406721 locus_tag=HanXRQChr13g0406721 gn=PAG1 len=249 chr=HanXRQChr13 strand=-1 sp=Helianthus annuus def=Probable 20S proteasome alpha subunit G1	-53.5068	40	27.1	249	285		8		10	17	0.588235	2.87468	2	135
c556	c556.a1	c556.a1.a1	HanXRQChr01g0001041 locus_tag=HanXRQChr01g0001041 gn=HanXRQChr01g0001041 len=187 chr=HanXRQChr01 strand=1 sp=Helianthus annuus def=Probable ribosomal protein L18e/L15 superfamily protein	-31.112	30	20.9	187	284		5		5	8	0.625	3.21697	2	144
c556	c556.a1	c556.a1.a2	HanXRQChr04g0105471 locus_tag=HanXRQChr04g0105471 gn=RL181 len=187 chr=HanXRQChr04 strand=-1 sp=Helianthus annuus def=Probable putative 60S ribosomal protein L18-1	-31.112	30	20.9	187	284		5		5	8	0.625	3.21697	2	144
c557	c557.a1	c557.a1.a1	HanXRQChr14g0461031 locus_tag=HanXRQChr14g0461031 gn=HanXRQChr14g0461031 len=213 chr=HanXRQChr14 strand=-1 sp=Helianthus annuus def=Putative transcriptional coactivator/pterin dehydratase	-44.8608	36	23.7	213	284		6		7	11	0.636364	3.32876	1	131
c558	c558.a1	c558.a1.a1	HanXRQChr02g0033441 locus_tag=HanXRQChr02g0033441 gn=HanXRQChr02g0033441 len=384 chr=HanXRQChr02 strand=1 sp=Helianthus annuus def=Probable alpha/beta-Hydrolases superfamily protein	-63.9177	34	42	384	284		9		10	21	0.47619	1.99358	1	146
c559	c559.a1	c559.a1.a1	HanXRQChr17g0544191 locus_tag=HanXRQChr17g0544191 gn=HanXRQChr17g0544191 len=155 chr=HanXRQChr17 strand=-1 sp=Helianthus annuus def=Putative S-phase kinase-associated protein 1-like; S-phase kinase-associated protein 1	-29.2706	35	17.4	155	265	68	4	2	6	8	0.75	4.62341	1	143
c559	c559.a2	c559.a2.a1	HanXRQChr04g0112321 locus_tag=HanXRQChr04g0112321 gn=ASK2 len=153 chr=HanXRQChr04 strand=-1 sp=Helianthus annuus def=Probable E3 ubiquitin ligase SCF complex subunit SKP1/ASK1 family protein	-31.6991	39	17.2	153	215	18	4	2	6	7	0.857143	6.19686	1	137
c560	c560.a1	c560.a1.a1	HanXRQChr01g0023061 locus_tag=HanXRQChr01g0023061 gn=GATB len=545 chr=HanXRQChr01 strand=-1 sp=Helianthus annuus def=Probable glutamyl-tRNA(Gln) amidotransferase subunit B, chloroplastic/mitochondrial {EC	-54.6794	16	60.6	545	283		6		7	27	0.259259	0.8166	1	146
c561	c561.a1	c561.a1.a1	HanXRQChr11g0346641 locus_tag=HanXRQChr11g0346641 gn=HanXRQChr11g0346641 len=111 chr=HanXRQChr11 strand=1 sp=Helianthus annuus def=Probable stress responsive A/B Barrel Domain	-29.4761	40	12.3	111	229	183	4	2	4	7	0.571429	2.72759	1	152
c561	c561.a2	c561.a2.a1	HanXRQChr01g0016781 locus_tag=HanXRQChr01g0016781 gn=HanXRQChr01g0016781 len=106 chr=HanXRQChr01 strand=-1 sp=Helianthus annuus def=Putative dimeric alpha-beta barrel	-32.0229	65	11.8	106	99	53	6	4	6	6	1	9	1	51
c562	c562.a1	c562.a1.a1	HanXRQChr08g0231021 locus_tag=HanXRQChr08g0231021 gn=TOM40 len=309 chr=HanXRQChr08 strand=1 sp=Helianthus annuus def=Probable translocase of the outer mitochondrial membrane 40	-54.8668	36	34.2	309	281		6		6	13	0.461538	1.89427	1	147
c563	c563.a1	c563.a1.a1	HanXRQChr12g0357871 locus_tag=HanXRQChr12g0357871 gn=HanXRQChr12g0357871 len=1701 chr=HanXRQChr12 strand=1 sp=Helianthus annuus def=Probable tetratricopeptide repeat (TPR)-like superfamily protein	-99.1613	14	185	1701	244	211	21	18	22	71	0.309859	1.04108	1	103
c563	c563.a2	c563.a2.a1	HanXRQChr09g0274771 locus_tag=HanXRQChr09g0274771 gn=HanXRQChr09g0274771 len=1649 chr=HanXRQChr09 strand=1 sp=Helianthus annuus def=Probable tetratricopeptide repeat (TPR)-like superfamily protein	-46.2628	6	182	1649	69	36	9	6	9	72	0.125	0.333521	1	49
c564	c564.a1	c564.a1.a1	HanXRQChr04g0123791 locus_tag=HanXRQChr04g0123791 gn=HanXRQChr04g0123791 len=193 chr=HanXRQChr04 strand=-1 sp=Helianthus annuus def=Putative dormancyauxin associated	-39.6297	29	21	193	280		4		5	7	0.714286	4.17947	1	142
c565	c565.a1	c565.a1.a1	HanXRQChr15g0484171 locus_tag=HanXRQChr15g0484171 gn=HanXRQChr15g0484171 len=170 chr=HanXRQChr15 strand=-1 sp=Helianthus annuus def=Probable ribosomal L29 family protein	-40.7879	35	19.3	170	279		6		6	8	0.75	4.62341	1	153
c566	c566.a1	c566.a1.a1	HanXRQChr03g0072461 locus_tag=HanXRQChr03g0072461 gn=HanXRQChr03g0072461 len=159 chr=HanXRQChr03 strand=1 sp=Helianthus annuus def=Putative HSP20-like chaperone; Small heat shock protein HSP20	-73.6191	61	17.6	159	211	88	8	4	13	7	1.85714	70.9686	2	54
c566	c566.a1	c566.a1.a2	HanXRQChr03g0072471 locus_tag=HanXRQChr03g0072471 gn=HanXRQChr03g0072471 len=159 chr=HanXRQChr03 strand=1 sp=Helianthus annuus def=Putative HSP20-like chaperone; Small heat shock protein HSP20	-73.6191	61	17.6	159	211	88	8	4	13	7	1.85714	70.9686	2	54
c566	c566.a2	c566.a2.a1	HanXRQChr03g0072431 locus_tag=HanXRQChr03g0072431 gn=HSP21 len=160 chr=HanXRQChr03 strand=-1 sp=Helianthus annuus def=Probable 17.1 kDa class II heat shock protein	-48.0741	62	17.7	160	129	2	7	2	8	6	1.33333	20.5443	1	52
c566	c566.a3	c566.a3.a1	HanXRQChr03g0072491 locus_tag=HanXRQChr03g0072491 gn=HanXRQChr03g0072491 len=81 chr=HanXRQChr03 strand=1 sp=Helianthus annuus def=Putative HSP20-like chaperone; Small heat shock protein HSP20	-37.7149	69	8.8	81	37	32	4	3	6	4	1.5	30.6228	1	19
c566	c566.a4	c566.a4.a1	HanXRQChr03g0072441 locus_tag=HanXRQChr03g0072441 gn=HSP21 len=160 chr=HanXRQChr03 strand=-1 sp=Helianthus annuus def=Probable 17.9 kDa class II heat shock protein	-44.0699	47	17.7	160	33	26	6	4	8	7	1.14286	12.895	1	18
c567	c567.a1	c567.a1.a1	HanXRQChr02g0041131 locus_tag=HanXRQChr02g0041131 gn=HanXRQChr02g0041131 len=209 chr=HanXRQChr02 strand=-1 sp=Helianthus annuus def=Putative FKBP-type peptidyl-prolyl cis-trans isomerase domain; Peptidyl-prolyl cis-trans isomerase, FKBP-type	-26.0804	15	22.2	209	278		3		5	5	1	9	1	134
c568	c568.a1	c568.a1.a1	HanXRQChr03g0075481 locus_tag=HanXRQChr03g0075481 gn=HanXRQChr03g0075481 len=192 chr=HanXRQChr03 strand=1 sp=Helianthus annuus def=Putative adenine phosphoribosyl transferase; Phosphoribosyltransferase-like	-54.2147	31	20.8	192	278		5		6	8	0.75	4.62341	1	137
c569	c569.a1	c569.a1.a1	HanXRQChr12g0355131 locus_tag=HanXRQChr12g0355131 gn=ATHXK2 len=498 chr=HanXRQChr12 strand=-1 sp=Helianthus annuus def=Probable hexokinase 2	-43.6788	20	53.7	498	277		8		8	21	0.380952	1.4041	1	135
c570	c570.a1	c570.a1.a1	HanXRQChr07g0191681 locus_tag=HanXRQChr07g0191681 gn=HanXRQChr07g0191681 len=174 chr=HanXRQChr07 strand=-1 sp=Helianthus annuus def=Putative inorganic pyrophosphatase	-42.4105	47	19.6	174	276		6		7	7	1	9	1	150
c571	c571.a1	c571.a1.a1	HanXRQChr12g0359681 locus_tag=HanXRQChr12g0359681 gn=THRC len=509 chr=HanXRQChr12 strand=-1 sp=Helianthus annuus def=Probable threonine synthase, chloroplastic	-52.899	22	56	509	266	189	10	8	12	18	0.666667	3.64159	1	128
c571	c571.a2	c571.a2.a1	HanXRQChr12g0354541 locus_tag=HanXRQChr12g0354541 gn=HanXRQChr12g0354541 len=628 chr=HanXRQChr12 strand=-1 sp=Helianthus annuus def=Putative tryptophan synthase beta subunit-like PLP-dependent enzyme; Threonine synthase-like	-21.874	8	69.3	628	86	9	4	2	5	19	0.263158	0.832981	1	75
c572	c572.a1	c572.a1.a1	HanXRQChr17g0534251 locus_tag=HanXRQChr17g0534251 gn=HanXRQChr17g0534251 len=414 chr=HanXRQChr17 strand=-1 sp=Helianthus annuus def=Putative alpha/Beta hydrolase fold	-70.3401	31	45.7	414	275		9		10	16	0.625	3.21697	1	148
c573	c573.a1	c573.a1.a1	HanXRQChr10g0290461 locus_tag=HanXRQChr10g0290461 gn=HanXRQChr10g0290461 len=166 chr=HanXRQChr10 strand=-1 sp=Helianthus annuus def=Probable ribosomal L18p/L5e family protein	-20.3606	22	18.4	166	242	38	4	1	4	8	0.5	2.16228	1	153
c573	c573.a2	c573.a2.a1	HanXRQChr16g0513961 locus_tag=HanXRQChr16g0513961 gn=HanXRQChr16g0513961 len=208 chr=HanXRQChr16 strand=-1 sp=Helianthus annuus def=Putative ribosomal protein L18/L5	-21.0595	17	23.4	208	235	31	4	1	4	10	0.4	1.51189	1	153
c574	c574.a1	c574.a1.a1	HanXRQChr16g0523481 locus_tag=HanXRQChr16g0523481 gn=HanXRQChr16g0523481 len=154 chr=HanXRQChr16 strand=1 sp=Helianthus annuus def=Putative nascent polypeptide-associated complex NAC domain	-38.1883	44	16.3	154	252	66	4	2	4	5	0.8	5.30957	1	137
c574	c574.a2	c574.a2.a1	HanXRQChr03g0061591 locus_tag=HanXRQChr03g0061591 gn=BTF3 len=155 chr=HanXRQChr03 strand=-1 sp=Helianthus annuus def=Probable transcription factor BTF3 homolog	-35.1148	44	16.4	155	207	21	4	2	5	5	1	9	1	137
c575	c575.a1	c575.a1.a1	HanXRQChr15g0466211 locus_tag=HanXRQChr15g0466211 gn=HanXRQChr15g0466211 len=299 chr=HanXRQChr15 strand=-1 sp=Helianthus annuus def=Probable FAD/NAD(P)-binding oxidoreductase	-53.3967	38	32	299	273		6		6	9	0.666667	3.64159	1	142
c576	c576.a1	c576.a1.a1	HanXRQChr04g0097881 locus_tag=HanXRQChr04g0097881 gn=PIFI len=283 chr=HanXRQChr04 strand=1 sp=Helianthus annuus def=Probable post-illumination chlorophyll fluorescence increase	-25.2176	15	31.2	283	271		4		4	12	0.333333	1.15443	1	150
c577	c577.a1	c577.a1.a1	HanXRQChr01g0011361 locus_tag=HanXRQChr01g0011361 gn=RK4 len=283 chr=HanXRQChr01 strand=1 sp=Helianthus annuus def=Probable 50S ribosomal protein L4, chloroplastic	-29.9406	22	31	283	270		5		6	9	0.666667	3.64159	1	153
c578	c578.a1	c578.a1.a1	HanXRQChr03g0079161 locus_tag=HanXRQChr03g0079161 gn=HanXRQChr03g0079161 len=153 chr=HanXRQChr03 strand=1 sp=Helianthus annuus def=Putative ubiquitin-conjugating enzyme/RWD-like; Ubiquitin-conjugating enzyme, active site	-41.7811	43	17.1	153	268		5		6	7	0.857143	6.19686	3	145
c578	c578.a1	c578.a1.a2	HanXRQChr10g0304881 locus_tag=HanXRQChr10g0304881 gn=HanXRQChr10g0304881 len=153 chr=HanXRQChr10 strand=-1 sp=Helianthus annuus def=Putative ubiquitin-conjugating enzyme/RWD-like; Ubiquitin-conjugating enzyme, active site	-41.7811	43	17.1	153	268		5		6	7	0.857143	6.19686	3	145
c578	c578.a1	c578.a1.a3	HanXRQChr12g0373421 locus_tag=HanXRQChr12g0373421 gn=HanXRQChr12g0373421 len=153 chr=HanXRQChr12 strand=1 sp=Helianthus annuus def=Putative ubiquitin-conjugating enzyme/RWD-like; Ubiquitin-conjugating enzyme, active site	-41.7811	43	17.1	153	268		5		6	7	0.857143	6.19686	3	145
c579	c579.a1	c579.a1.a1	HanXRQChr05g0142611 locus_tag=HanXRQChr05g0142611 gn=HanXRQChr05g0142611 len=381 chr=HanXRQChr05 strand=-1 sp=Helianthus annuus def=Probable groES-like zinc-binding alcohol dehydrogenase family protein	-39.6416	19	40.5	381	268		4		4	18	0.222222	0.668101	1	153
c580	c580.a1	c580.a1.a1	HanXRQChr14g0433361 locus_tag=HanXRQChr14g0433361 gn=HanXRQChr14g0433361 len=164 chr=HanXRQChr14 strand=1 sp=Helianthus annuus def=Putative NAD(P)H-quinone oxidoreductase subunit O	-29.929	34	18.2	164	266		4		4	6	0.666667	3.64159	1	144
c581	c581.a1	c581.a1.a1	HanXRQChr07g0203121 locus_tag=HanXRQChr07g0203121 gn=PRPL11 len=224 chr=HanXRQChr07 strand=-1 sp=Helianthus annuus def=Probable plastid ribosomal protein l11	-39.5082	35	23.7	224	266		6		7	10	0.7	4.01187	1	145
c582	c582.a1	c582.a1.a1	HanXRQChr03g0091441 locus_tag=HanXRQChr03g0091441 gn=HanXRQChr03g0091441 len=410 chr=HanXRQChr03 strand=-1 sp=Helianthus annuus def=Probable NAD(P)-linked oxidoreductase superfamily protein	-59.0972	29	46.1	410	265		9		9	20	0.45	1.81838	1	135
c583	c583.a1	c583.a1.a1	HanXRQChr08g0221071 locus_tag=HanXRQChr08g0221071 gn=HanXRQChr08g0221071 len=225 chr=HanXRQChr08 strand=-1 sp=Helianthus annuus def=Putative pentapeptide repeat	-49.8858	38	23.8	225	264		7		7	9	0.777778	4.99484	1	153
c584	c584.a1	c584.a1.a1	HanXRQChr09g0259741 locus_tag=HanXRQChr09g0259741 gn=SAL1 len=421 chr=HanXRQChr09 strand=1 sp=Helianthus annuus def=Probable inositol monophosphatase family protein	-51.0432	19	44.4	421	264		7		7	12	0.583333	2.83119	1	152
c585	c585.a1	c585.a1.a1	HanXRQChr05g0150981 locus_tag=HanXRQChr05g0150981 gn=HanXRQChr05g0150981 len=386 chr=HanXRQChr05 strand=1 sp=Helianthus annuus def=Probable transducin/WD40 repeat-like superfamily protein	-44.879	26	42.2	386	263		7		7	20	0.35	1.23872	1	148
c586	c586.a1	c586.a1.a1	HanXRQChr14g0461441 locus_tag=HanXRQChr14g0461441 gn=INV1 len=645 chr=HanXRQChr14 strand=1 sp=Helianthus annuus def=Probable acid beta-fructofuranosidase AIV-18	-57.0845	16	72	645	262		7		8	16	0.5	2.16228	1	114
c587	c587.a1	c587.a1.a1	HanXRQChr01g0016601 locus_tag=HanXRQChr01g0016601 gn=HanXRQChr01g0016601 len=262 chr=HanXRQChr01 strand=1 sp=Helianthus annuus def=Putative FKBP-type peptidyl-prolyl cis-trans isomerase domain; Peptidyl-prolyl cis-trans isomerase, FKBP-type	-42.8777	23	27.7	262	262		5		5	12	0.416667	1.61016	1	134
c588	c588.a1	c588.a1.a1	HanXRQChr16g0522961 locus_tag=HanXRQChr16g0522961 gn=HanXRQChr16g0522961 len=141 chr=HanXRQChr16 strand=-1 sp=Helianthus annuus def=Probable groES-like family protein	-40.4961	38	15	141	262		4		5	8	0.625	3.21697	1	144
c589	c589.a1	c589.a1.a1	HanXRQChr11g0332801 locus_tag=HanXRQChr11g0332801 gn=HanXRQChr11g0332801 len=212 chr=HanXRQChr11 strand=-1 sp=Helianthus annuus def=Probable ribosomal protein L19 family protein	-30.036	23	23.5	212	261		6		8	10	0.8	5.30957	1	132
c590	c590.a1	c590.a1.a1	HanXRQChr06g0168141 locus_tag=HanXRQChr06g0168141 gn=HanXRQChr06g0168141 len=1006 chr=HanXRQChr06 strand=-1 sp=Helianthus annuus def=Putative WD40/YVTN repeat-like-containing domain; Alpha/Beta hydrolase fold	-86.9488	19	112.6	1006	261		14		14	39	0.358974	1.28546	1	108
c591	c591.a1	c591.a1.a1	HanXRQChr09g0262361 locus_tag=HanXRQChr09g0262361 gn=CLPP3 len=314 chr=HanXRQChr09 strand=1 sp=Helianthus annuus def=Probable CLP protease proteolytic subunit 3	-39.6458	24	34.2	314	261		4		5	15	0.333333	1.15443	1	140
c592	c592.a1	c592.a1.a1	HanXRQChr06g0181801 locus_tag=HanXRQChr06g0181801 gn=HanXRQChr06g0181801 len=218 chr=HanXRQChr06 strand=1 sp=Helianthus annuus def=Putative germin	-46.0468	33	23.1	218	256	218	5	4	8	7	1.14286	12.895	1	108
c592	c592.a2	c592.a2.a1	HanXRQChr08g0214281 locus_tag=HanXRQChr08g0214281 gn=GL22 len=218 chr=HanXRQChr08 strand=1 sp=Helianthus annuus def=Probable germin-like protein subfamily 2 member 2 precursor	-24.7556	21	23.1	218	43	5	3	1	5	7	0.714286	4.17947	1	28
c593	c593.a1	c593.a1.a1	HanXRQChr09g0275121 locus_tag=HanXRQChr09g0275121 gn=AB37G len=1434 chr=HanXRQChr09 strand=1 sp=Helianthus annuus def=Probable ABC transporter G family member 37	-75.5639	12	161.1	1434	259	140	13	8	13	47	0.276596	0.890583	1	125
c593	c593.a2	c593.a2.a1	HanXRQChr09g0253191 locus_tag=HanXRQChr09g0253191 gn=HanXRQChr09g0253191 len=1110 chr=HanXRQChr09 strand=1 sp=Helianthus annuus def=Putative pleiotropic drug resistance protein PDR/CDR; Plant PDR ABC transporter associated; P-loop containing nucleoside triphosphate hydrolase	-30.8362	8	125.2	1110	120	1	6	1	6	31	0.193548	0.561523	1	110
c594	c594.a1	c594.a1.a1	HanXRQChr06g0167721 locus_tag=HanXRQChr06g0167721 gn=FUM1 len=494 chr=HanXRQChr06 strand=-1 sp=Helianthus annuus def=Probable fumarase 1	-77.0118	32	53.4	494	248	42	11	2	11	23	0.478261	2.00788	1	119
c594	c594.a2	c594.a2.a1	HanXRQChr04g0114721 locus_tag=HanXRQChr04g0114721 gn=FUM2 len=492 chr=HanXRQChr04 strand=1 sp=Helianthus annuus def=Probable FUMARASE 2	-80.7979	41	53.2	492	217	11	13	4	13	24	0.541667	2.4807	1	115
c595	c595.a1	c595.a1.a1	HanXRQChr17g0563781 locus_tag=HanXRQChr17g0563781 gn=AMYB len=579 chr=HanXRQChr17 strand=-1 sp=Helianthus annuus def=Probable beta-amylase	-75.8028	28	65.5	579	259		11		13	25	0.52	2.31131	1	104
c596	c596.a1	c596.a1.a1	HanXRQChr05g0159111 locus_tag=HanXRQChr05g0159111 gn=HanXRQChr05g0159111 len=180 chr=HanXRQChr05 strand=-1 sp=Helianthus annuus def=Putative ankyrin repeat-containing domain	-36.3811	27	19.7	180	257		4		4	7	0.571429	2.72759	1	137
c597	c597.a1	c597.a1.a1	HanXRQChr10g0291491 locus_tag=HanXRQChr10g0291491 gn=HanXRQChr10g0291491 len=168 chr=HanXRQChr10 strand=1 sp=Helianthus annuus def=Probable PEBP (phosphatidylethanolamine-binding protein) family protein	-49.9736	52	18.2	168	257		8		9	9	1	9	1	79
c598	c598.a1	c598.a1.a1	HanXRQChr03g0081271 locus_tag=HanXRQChr03g0081271 gn=PBA1 len=237 chr=HanXRQChr03 strand=-1 sp=Helianthus annuus def=Probable N-terminal nucleophile aminohydrolases (Ntn hydrolases) superfamily protein	-51.8441	32	25.4	237	257		7		8	8	1	9	1	141
c599	c599.a1	c599.a1.a1	HanXRQChr14g0462341 locus_tag=HanXRQChr14g0462341 gn=EMB3009 len=442 chr=HanXRQChr14 strand=1 sp=Helianthus annuus def=Probable HXXXD-type acyl-transferase family protein	-59.7016	22	49.2	442	256		8		10	18	0.555556	2.59381	1	131
c600	c600.a1	c600.a1.a1	HanXRQChr02g0052031 locus_tag=HanXRQChr02g0052031 gn=HanXRQChr02g0052031 len=110 chr=HanXRQChr02 strand=-1 sp=Helianthus annuus def=Probable photosystem II 5 kD protein	-18.4694	11	11.4	110	256		2		5	6	0.833333	5.81292	1	109
c601	c601.a1	c601.a1.a1	HanXRQChr06g0172461 locus_tag=HanXRQChr06g0172461 gn=HanXRQChr06g0172461 len=134 chr=HanXRQChr06 strand=1 sp=Helianthus annuus def=Probable ribosomal protein L14	-27.1856	48	15.2	134	184	171	6	3	6	6	1	9	1	121
c601	c601.a2	c601.a2.a1	HanXRQChr10g0303971 locus_tag=HanXRQChr10g0303971 gn=HanXRQChr10g0303971 len=133 chr=HanXRQChr10 strand=1 sp=Helianthus annuus def=Probable ribosomal protein L14	-31.0137	49	15.2	133	85	72	7	4	7	6	1.16667	13.678	1	59
c602	c602.a1	c602.a1.a1	HanXRQChr03g0088611 locus_tag=HanXRQChr03g0088611 gn=HS23C len=218 chr=HanXRQChr03 strand=1 sp=Helianthus annuus def=Probable small heat shock protein, chloroplastic	-76.2257	47	24.6	218	255		10		13	13	1	9	1	61
c603	c603.a1	c603.a1.a1	HanXRQChr08g0214241 locus_tag=HanXRQChr08g0214241 gn=HanXRQChr08g0214241 len=166 chr=HanXRQChr08 strand=-1 sp=Helianthus annuus def=Putative ribosomal protein PSRP-3/Ycf65	-27.9867	41	18.6	166	255		4		5	5	1	9	1	153
c604	c604.a1	c604.a1.a1	HanXRQChr13g0413421 locus_tag=HanXRQChr13g0413421 gn=PYRC1 len=163 chr=HanXRQChr13 strand=1 sp=Helianthus annuus def=Probable major allergen Pyr c 1	-35.3069	43	17.7	163	254		6		7	7	1	9	1	146
c605	c605.a1	c605.a1.a1	HanXRQChr11g0337711 locus_tag=HanXRQChr11g0337711 gn=ALATS len=1001 chr=HanXRQChr11 strand=-1 sp=Helianthus annuus def=Probable alanyl-tRNA synthetase	-55.0942	12	110.4	1001	254		10		10	44	0.227273	0.687612	1	118
c606	c606.a1	c606.a1.a1	HanXRQChr16g0501521 locus_tag=HanXRQChr16g0501521 gn=PAF1 len=274 chr=HanXRQChr16 strand=1 sp=Helianthus annuus def=Probable proteasome alpha subunit F1	-57.1532	34	29.5	274	253		7		7	9	0.777778	4.99484	1	146
c607	c607.a1	c607.a1.a1	HanXRQChr01g0014641 locus_tag=HanXRQChr01g0014641 gn=HanXRQChr01g0014641 len=196 chr=HanXRQChr01 strand=-1 sp=Helianthus annuus def=Uncharacterized protein, conserved in plant genome(s), supported by expression data	-37.6122	30	20.9	196	252		6		8	11	0.727273	4.3367	1	151
c608	c608.a1	c608.a1.a1	HanXRQChr01g0008641 locus_tag=HanXRQChr01g0008641 gn=HanXRQChr01g0008641 len=117 chr=HanXRQChr01 strand=-1 sp=Helianthus annuus def=Putative ribosomal protein S10; Ribosomal protein S10 domain	-31.9176	46	13	117	247	55	6	3	8	4	2	99	1	139
c608	c608.a2	c608.a2.a1	HanXRQChr06g0172351 locus_tag=HanXRQChr06g0172351 gn=HanXRQChr06g0172351 len=117 chr=HanXRQChr06 strand=1 sp=Helianthus annuus def=Putative ribosomal protein S10; Ribosomal protein S10 domain	-24.1366	30	13.1	117	196	4	4	1	5	5	1	9	1	128
c609	c609.a1	c609.a1.a1	HanXRQChr08g0221681 locus_tag=HanXRQChr08g0221681 gn=HanXRQChr08g0221681 len=362 chr=HanXRQChr08 strand=1 sp=Helianthus annuus def=Putative feS cluster assembly SUF system, ATPase SufC; P-loop containing nucleoside triphosphate hydrolase	-39.8528	25	40.2	362	251		6		6	14	0.428571	1.6827	1	144
c610	c610.a1	c610.a1.a1	HanXRQChr05g0159241 locus_tag=HanXRQChr05g0159241 gn=PQL1 len=220 chr=HanXRQChr05 strand=1 sp=Helianthus annuus def=Probable psbQ-like 1	-48.9967	49	24.3	220	251		9		10	13	0.769231	4.87802	1	146
c611	c611.a1	c611.a1.a1	HanXRQChr10g0291721 locus_tag=HanXRQChr10g0291721 gn=HanXRQChr10g0291721 len=430 chr=HanXRQChr10 strand=1 sp=Helianthus annuus def=Probable DNAJ heat shock family protein	-37.9932	23	45.9	430	229	76	7	5	9	16	0.5625	2.65174	1	140
c611	c611.a2	c611.a2.a1	HanXRQChr11g0338041 locus_tag=HanXRQChr11g0338041 gn=DNAJ len=421 chr=HanXRQChr11 strand=-1 sp=Helianthus annuus def=Probable chaperone protein DnaJ	-34.7964	17	45.1	421	173	20	5	3	7	15	0.466667	1.92864	1	137
c612	c612.a1	c612.a1.a1	HanXRQChr14g0438681 locus_tag=HanXRQChr14g0438681 gn=APE1 len=280 chr=HanXRQChr14 strand=1 sp=Helianthus annuus def=Probable acclimation of photosynthesis to environment	-38.6155	28	30.5	280	249		6		6	13	0.461538	1.89427	1	140
c613	c613.a1	c613.a1.a1	HanXRQChr05g0140771 locus_tag=HanXRQChr05g0140771 gn=NAP1C len=378 chr=HanXRQChr05 strand=1 sp=Helianthus annuus def=Probable nucleosome assembly protein 1;3 Chaperone Coiled Cytoplasm Lipoprotein Methylation Nucleus Prenylation	-59.4509	29	43.1	378	208	194	10	8	10	12	0.833333	5.81292	1	112
c613	c613.a2	c613.a2.a1	HanXRQChr10g0312921 locus_tag=HanXRQChr10g0312921 gn=NAP1B len=371 chr=HanXRQChr10 strand=-1 sp=Helianthus annuus def=Probable nucleosome assembly protein 1;2 Chaperone Coiled Cytoplasm Lipoprotein Methylation Nucleus Prenylation	-23.2521	15	42.1	371	55	41	5	3	5	11	0.454545	1.84804	1	45
c614	c614.a1	c614.a1.a1	HanXRQChr03g0087011 locus_tag=HanXRQChr03g0087011 gn=BGLU44 len=506 chr=HanXRQChr03 strand=-1 sp=Helianthus annuus def=Probable B-S glucosidase 44	-53.452	22	58	506	248		8		8	21	0.380952	1.4041	1	130
c615	c615.a1	c615.a1.a1	HanXRQChr01g0015011 locus_tag=HanXRQChr01g0015011 gn=HanXRQChr01g0015011 len=140 chr=HanXRQChr01 strand=1 sp=Helianthus annuus def=Putative ribosomal protein L14b/L23e; Ribosomal protein L14 domain	-39.4504	48	14.9	140	246		6		7	8	0.875	6.49894	3	128
c615	c615.a1	c615.a1.a2	HanXRQChr10g0280671 locus_tag=HanXRQChr10g0280671 gn=HanXRQChr10g0280671 len=140 chr=HanXRQChr10 strand=1 sp=Helianthus annuus def=Putative ribosomal protein L14b/L23e; Ribosomal protein L14 domain	-39.4504	48	14.9	140	246		6		7	8	0.875	6.49894	3	128
c615	c615.a1	c615.a1.a3	HanXRQChr15g0468251 locus_tag=HanXRQChr15g0468251 gn=HanXRQChr15g0468251 len=140 chr=HanXRQChr15 strand=1 sp=Helianthus annuus def=Putative ribosomal protein L14b/L23e; Ribosomal protein L14 domain	-39.4504	48	14.9	140	246		6		7	8	0.875	6.49894	3	128
c616	c616.a1	c616.a1.a1	HanXRQChr01g0023891 locus_tag=HanXRQChr01g0023891 gn=IF2G len=458 chr=HanXRQChr01 strand=1 sp=Helianthus annuus def=Probable eukaryotic translation initiation factor 2 subunit 3	-29.0619	15	49.9	458	246		6		7	15	0.466667	1.92864	2	135
c616	c616.a1	c616.a1.a2	HanXRQChr11g0343621 locus_tag=HanXRQChr11g0343621 gn=EIF2GAMMA len=464 chr=HanXRQChr11 strand=1 sp=Helianthus annuus def=Probable eukaryotic translation initiation factor 2 gamma subunit	-29.0619	15	50.5	464	246		6		7	17	0.411765	1.58086	2	135
c617	c617.a1	c617.a1.a1	HanXRQChr14g0454131 locus_tag=HanXRQChr14g0454131 gn=LEU1B len=605 chr=HanXRQChr14 strand=1 sp=Helianthus annuus def=Probable 2-isopropylmalate synthase B	-89.6407	30	65.7	605	223	192	12	10	12	24	0.5	2.16228	1	109
c617	c617.a2	c617.a2.a1	HanXRQChr14g0426981 locus_tag=HanXRQChr14g0426981 gn=HanXRQChr14g0426981 len=559 chr=HanXRQChr14 strand=1 sp=Helianthus annuus def=Putative 2-isopropylmalate synthase, bacterial-type	-20.6171	8	60.6	557	54	23	3	1	3	25	0.12	0.318257	1	45
c618	c618.a1	c618.a1.a1	HanXRQChr15g0495351 locus_tag=HanXRQChr15g0495351 gn=MSRB1 len=197 chr=HanXRQChr15 strand=-1 sp=Helianthus annuus def=Probable methionine sulfoxide reductase B 1	-58.9448	64	21.8	197	244		9		9	13	0.692308	3.92388	1	134
c619	c619.a1	c619.a1.a1	HanXRQChr10g0278811 locus_tag=HanXRQChr10g0278811 gn=ARP1 len=419 chr=HanXRQChr10 strand=-1 sp=Helianthus annuus def=Probable ribosomal protein 1	-94.4362	39	47.5	419	244		18		20	20	1	9	2	101
c619	c619.a1	c619.a1.a2	HanXRQChr11g0320281 locus_tag=HanXRQChr11g0320281 gn=HanXRQChr11g0320281 len=409 chr=HanXRQChr11 strand=-1 sp=Helianthus annuus def=Putative ribosomal protein L3; Translation protein, beta-barrel domain	-94.4362	40	46.8	409	244		18		20	19	1.05263	10.2884	2	101
c620	c620.a1	c620.a1.a1	HanXRQChr05g0140271 locus_tag=HanXRQChr05g0140271 gn=HanXRQChr05g0140271 len=153 chr=HanXRQChr05 strand=-1 sp=Helianthus annuus def=Probable bolA-like family protein	-38.1988	37	16.9	153	244		4		6	10	0.6	2.98107	1	138
c621	c621.a1	c621.a1.a1	HanXRQChr04g0115801 locus_tag=HanXRQChr04g0115801 gn=RL11 len=182 chr=HanXRQChr04 strand=1 sp=Helianthus annuus def=Probable 60S ribosomal protein L11	-21.2913	38	20.7	182	243		5		5	8	0.625	3.21697	6	152
c621	c621.a1	c621.a1.a2	HanXRQChr10g0295381 locus_tag=HanXRQChr10g0295381 gn=HanXRQChr10g0295381 len=182 chr=HanXRQChr10 strand=1 sp=Helianthus annuus def=Putative ribosomal protein L5; Ribosomal protein L5 domain; Ribosomal protein L5, C-terminal; Ribosomal protein L5, N-terminal	-21.2913	38	20.7	182	243		5		5	8	0.625	3.21697	6	152
c621	c621.a1	c621.a1.a3	HanXRQChr10g0299731 locus_tag=HanXRQChr10g0299731 gn=HanXRQChr10g0299731 len=182 chr=HanXRQChr10 strand=-1 sp=Helianthus annuus def=Putative ribosomal protein L5; Ribosomal protein L5 domain; Ribosomal protein L5, C-terminal; Ribosomal protein L5, N-terminal	-21.2913	38	20.7	182	243		5		5	8	0.625	3.21697	6	152
c621	c621.a1	c621.a1.a4	HanXRQChr15g0480771 locus_tag=HanXRQChr15g0480771 gn=HanXRQChr15g0480771 len=182 chr=HanXRQChr15 strand=1 sp=Helianthus annuus def=Putative ribosomal protein L5; Ribosomal protein L5 domain; Ribosomal protein L5, C-terminal; Ribosomal protein L5, N-terminal	-21.2913	38	20.7	182	243		5		5	8	0.625	3.21697	6	152
c621	c621.a1	c621.a1.a5	HanXRQChr15g0488111 locus_tag=HanXRQChr15g0488111 gn=HanXRQChr15g0488111 len=182 chr=HanXRQChr15 strand=-1 sp=Helianthus annuus def=Putative ribosomal protein L5; Ribosomal protein L5 domain; Ribosomal protein L5, C-terminal; Ribosomal protein L5, N-terminal	-21.2913	38	20.7	182	243		5		5	8	0.625	3.21697	6	152
c621	c621.a1	c621.a1.a6	HanXRQChr16g0519101 locus_tag=HanXRQChr16g0519101 gn=HanXRQChr16g0519101 len=182 chr=HanXRQChr16 strand=-1 sp=Helianthus annuus def=Putative ribosomal protein L5; Ribosomal protein L5 domain; Ribosomal protein L5, C-terminal; Ribosomal protein L5, N-terminal	-21.2913	38	20.7	182	243		5		5	8	0.625	3.21697	6	152
c622	c622.a1	c622.a1.a1	HanXRQChr03g0071301 locus_tag=HanXRQChr03g0071301 gn=HanXRQChr03g0071301 len=315 chr=HanXRQChr03 strand=1 sp=Helianthus annuus def=Probable ATP-dependent caseinolytic (Clp) protease/crotonase family protein	-53.41	35	34.5	315	243		10		10	14	0.714286	4.17947	1	154
c623	c623.a1	c623.a1.a1	HanXRQChr01g0019231 locus_tag=HanXRQChr01g0019231 gn=ATACA5 len=270 chr=HanXRQChr01 strand=1 sp=Helianthus annuus def=Probable alpha carbonic anhydrase 5	-22.6752	24	30.9	270	242		5		5	11	0.454545	1.84804	1	142
c624	c624.a1	c624.a1.a1	HanXRQChr06g0163701 locus_tag=HanXRQChr06g0163701 gn=HanXRQChr06g0163701 len=437 chr=HanXRQChr06 strand=-1 sp=Helianthus annuus def=Putative ribosomal protein L22e; RNA polymerase III Rpc82, C -terminal	-32.1508	9	49.7	437	229	17	5	1	6	21	0.285714	0.930698	2	148
c624	c624.a1	c624.a1.a2	HanXRQChr06g0163741 locus_tag=HanXRQChr06g0163741 gn=HanXRQChr06g0163741 len=122 chr=HanXRQChr06 strand=-1 sp=Helianthus annuus def=Putative ribosomal protein L22e	-32.1508	33	13.9	122	229	17	5	1	6	5	1.2	14.8489	2	148
c624	c624.a2	c624.a2.a1	HanXRQChr10g0284671 locus_tag=HanXRQChr10g0284671 gn=HanXRQChr10g0284671 len=124 chr=HanXRQChr10 strand=1 sp=Helianthus annuus def=Putative ribosomal protein L22e	-32.2723	32	14	124	223	11	5	1	6	5	1.2	14.8489	2	148
c624	c624.a2	c624.a2.a2	HanXRQChr15g0465651 locus_tag=HanXRQChr15g0465651 gn=HanXRQChr15g0465651 len=123 chr=HanXRQChr15 strand=-1 sp=Helianthus annuus def=Putative ribosomal protein L22e	-32.2723	33	14	123	223	11	5	1	6	5	1.2	14.8489	2	148
c625	c625.a1	c625.a1.a1	HanXRQChr09g0245421 locus_tag=HanXRQChr09g0245421 gn=PSB4 len=241 chr=HanXRQChr09 strand=1 sp=Helianthus annuus def=Probable proteasome subunit beta type-4	-32.4202	22	27.5	241	203	67	3	1	4	10	0.4	1.51189	1	132
[truncated: 1,607 more rows]

## Sheet: Table S3B
Table S3B. Identified peptides
Column details :
	Peptide ID	identifier of the peptide in the experiment
[truncated: 17,193 more rows]

## Sheet: Table S4
Table S4. Summary of annotations and statistics per protein
[truncated: 476 more rows]

[truncated: 6 more sheets: Table S5, Table S6, Table S7, Table S8, Table S9, Table S10]
